# Supplementary material for: Development of Bovine Gastric Organoids as a Novel In Vitro Model to Study Host-Parasite Interactions in Gastrointestinal Nematode Infections
Source: Front Cell Infect Microbiol. 2022 Jun 30;12:904606. doi: 10.3389/fcimb.2022.904606 (PMC9281477; doi:10.3389/fcimb.2022.904606)
Supplement: Supplementary File 1 — Raw data used for RNA-seq analysis. (Sheet1) Total transcript per million (TPM) count data of pseudoalignments for bovine abomasal tissue, bovine abomasal organoids, bovine ileal crypts and bovine ileal organoids. (Sheet2) TPM data used for individual heat maps. (Sheet3) TPM of the top 50 differentially expressed genes between bovine abomasum tissue and bovine abomasal organoids. (Sheet4) TPM of the top 50 differentially expressed genes between bovine abomasum tissue, abomasal organoids, ileal crypts and ileal organoids. [file Table_1.xlsx]

## Sheet: TMP - all data
target_id	C1_Abomasum	C1P0	C1P1	C1P2	C1P3	C1P4	C2_Abomasum	C2P0	C2P1	C2P2	C2P3	C2P4	C3_Abomasum	C1P0	C3P1	C3P2	C3P3	C3P4	Intestine_crypts_A	Intestine_crypts_B	Intestine_crypts_C	Intestine_P0_A	Intestine_P0_B	Intestine_P0_C	Intestine_P4_A	Intestine_P4_B	Intestine_P4_C
NM_001001133.2	0	0.0918983	0	0	0	0	0	0	0	0	0	0	0	0	0	0	0	0	0.328289	0.211963	0.356745	0.113244	0.356075	0.000307402	0.233727	0.400724	0.476686
NM_001001134.1	0.197341	0.443655	0.424366	0.701313	0.912024	1.72428	1.29287	0.653057	0.749387	0.785548	0.841335	1.0007	0.50441	0.794654	1.11573	1.43253	1.72836	2.0233	1.4689	1.56779	1.39548	0.244402	0.0782845	0.142652	0.0344079	0	0
NM_001001135.3	0	0	0	0	0	0	0	0	0	0	0	0	0	0	0	0	0	0	0.114313	0.147454	0.117475	0	0	0	0	0	0
NM_001001136.3	0	0	0	0	0	0	0	0	0	0	0	0	0.0286577	0.0266165	0	0	0	0	0.17873	0.170696	0.220596	0.0434754	0.033468	0.0448948	0.0703918	0.0590012	0.0838762
NM_001001137.1	8.82796	92.3523	81.2611	92.102	88.2042	70.7479	39.5384	91.2861	85.8101	82.6632	81.4649	72.7562	15.5447	111.594	86.0483	79.3063	85.5125	71.2023	26.1479	26.8483	25.8789	57.5746	58.1649	59.9157	72.005	69.1761	71.6796
NM_001001138.1	0.586707	0	0	0	0	0	0.891726	0	0	0	0	0	0.3423	0	0	0	0	0	2.06778	2.48738	1.98226	0	0	0	0	0	0
NM_001001139.2	0	0	0	0	0	0	0	0	0	0	0	0	0	0	0	0	0	0	0.023622	0.0322358	0.0404809	0	0	0	0	0	0
NM_001001140.1	0	0	0	0	0	0	0	0	0	0	0	0	0	0	0	0	0	0	0.0771691	0	0	0	0	0	0	0	0
NM_001001141.1	1.96484	0	0	0.0332178	0	0	3.5128	0	0	0	0.0226848	0	2.62381	0.0518479	0	0	0	0.0256307	0.96314	0.854875	1.05024	0.105843	0.0543214	0.03279	0.034272	0.1264	0.0933439
NM_001001142.1	1.79737	0	0	0	0	0	23.5711	0	0	0	0	0	2.08947	0.0748032	0	0	0	0	33.6809	33.1762	33.8312	0.0306941	0	0	0	0.0334489	0
NM_001001143.2	0	0	0	0	0	0	0	0	0	0	0	0	0	0	0	0	0	0	0	0	0	0	0	0	0	0	0
NM_001001145.1	0	0.123229	0.11389	0	0.233006	0	0	0	0.128127	0.150585	0	0	0	0.114316	0	0.128286	0	0	0	0	0.0525704	0	0	0	0	0	0
NM_001001147.1	0.349715	7.19288	5.86935	4.12417	5.11116	3.16861	3.52519	5.46011	6.93485	4.50393	7.7677	4.03288	0.775342	6.10131	5.74346	5.58802	5.74319	3.8203	5.10685	5.07566	5.059	8.68788	8.21444	8.67811	7.50845	7.74834	7.87255
NM_001001148.1	6045.37	6.45633	2.89411	3.26955	2.59037	2.94436	3025.86	3.46505	3.15614	2.87108	3.25584	1.50058	2284.97	2.27248	1.57318	0.614627	1.11601	1.52231	0	0	0	0	0	0	0	0	0
NM_001001149.2	0	0	0	0	0	0	0	0	0	0	0	0	0	0	0	0	0	0	0.0925595	0.283406	0.238608	0	0	0	0	0	0
NM_001001150.2	0	0.969821	0.677192	0.169303	0	0	1.03365	0	0.502156	2.2751e-09	0.77921	0.419721	0	1.22606	1.29205	2.01735	2.23097	0.0318686	0.569418	0.686733	0.520798	0	0.262324	0.0625073	0	0.31077	0.235475
NM_001001151.2	1.61491	2.49232	2.58535	2.64425	2.23276	1.38043	2.76422	3.4631	1.89994	0.838697	1.22834	1.55305	6.56402e-05	2.93466	4.11284	1.89139	2.48821	1.63167	1.08934	1.39539	1.18904	3.37713	3.32713	3.53507	1.11973	2.27525	1.35316
NM_001001153.2	1.00594	1.7865	1.97746	1.36289	1.07802	1.79242	3.54731	2.39667	1.38918	1.2569	1.5263	1.8104	0.287148	3.12685	2.22388	1.15709	2.61878	2.34602	1.76819	2.01348	1.95982	0.865143	0.949243	1.39014	1.01744	1.60854	1.19903
NM_001001154.1	0	0	0	0	0	0	0	0	0	0	0	0	0	0.0904237	0	0	0	0.0297935	0.0404682	0.0589922	0.0443024	0	0	0	0	0	0
NM_001001156.1	0.112082	0	0	0	0	0	0.139569	0.0178289	0	0	0	0	0.0899169	0.0500851	0	0	0	0.0165144	1.12887	1.53801	1.20681	0.796757	0.951085	0.787685	0.0587397	0.0517156	0.0524988
NM_001001157.1	0.0297812	0.0498622	0.0615132	0.0994357	0.0943733	0.0782043	0.100967	0.0638381	0.0520406	0.0203663	0.0951317	0.0600776	0.0334515	0.0310534	0.0848278	0.0886944	0	0.0767982	0.445002	0.519538	0.400337	0.227972	0.162587	0.163501	0.163846	0.144259	0.146439
NM_001001158.1	0.42629	0.416255	0.605257	0.545601	0.450214	0.671538	2.22125	0.323644	0.527653	0.753072	0.843297	0.286626	0.339344	0.805842	0.480729	0.603879	0.591468	0.614121	27.8443	27.368	28.3156	13.7761	14.1641	13.234	14.1334	13.5084	14.7862
NM_001001159.1	1.12528	0.756678	1.25014	0.894987	1.49359	1.29997	2.48152	1.25756	1.55085	1.11782	1.49224	1.7281	1.13741	0.966901	1.11832	1.40019	0.904829	1.97984	2.63651	2.46661	2.92748	0.952714	1.15596	1.01386	1.04274	1.03242	0.904176
NM_001001161.2	13.2449	8.16321	4.21141	6.46349	7.91169	9.76796	8.92509	8.81729	7.28391	11.4912	9.51589	8.54376	9.0042	7.55117	8.43923	7.37104	7.26258	3.57036	5.31492	6.26367	5.99007	8.30251	3.72502	5.03686	7.61707	7.77674	4.08762
NM_001001162.1	7.76434	11.8474	11.3294	15.7295	12.4804	10.3946	10.3095	14.7113	8.72065	10.7376	13.5553	11.3481	5.86832	11.3657	11.7535	13.5975	11.196	9.51699	1.19845	1.2458	0.766496	2.33843	2.39038	1.88235	2.09568	1.80763	3.06419
NM_001001163.1	0.890267	0	0	0.0971967	0	0	3.09246	0.0389933	0	0	0	0	1.81908	0	0	0	0	0	6.31322	6.45317	7.56356	0.163321	0.138857	0.168998	0	0.0168396	0
NM_001001164.1	87.3262	118.014	110.597	107.399	109.971	105.659	72.8663	108.277	96.1224	99.0181	102.909	95.4211	29.4685	104.46	104.256	113.514	111.676	110.372	42.1586	42.3042	44.0516	57.012	56.314	56.711	72.8417	72.1932	72.0793
NM_001001166.1	0	0	0.0980988	0	0.0943437	0.0806202	0	0.084045	0	0	0	0.0696383	0	0	0	0	0	0	0	0	0	0.0344826	0.0392702	0.0345864	0.0430825	0	0.127501
NM_001001168.1	3.60319	27.5022	25.5364	28.7246	29.687	23.1337	26.7014	31.1728	29.8337	26.7724	25.6358	25.1972	7.98287	35.1676	26.9789	24.6084	24.7581	23.6628	14.2601	12.9882	15.0929	14.9539	11.9885	13.0789	16.2357	15.9552	16.275
NM_001001169.1	30.6946	34.3371	29.9933	32.7391	29.6345	28.6055	45.0577	37.2342	34.0888	36.4201	32.0459	33.0076	38.6317	41.7429	32.4812	29.9391	33.4051	28.9014	16.2061	16.1729	16.4609	12.8821	12.6519	12.8934	11.3961	10.9439	11.2264
NM_001001170.1	17.0038	30.56	31.5542	33.0709	32.1193	29.2744	21.7652	30.261	30.9852	30.0648	35.3598	26.2416	13.3633	26.2493	33.9017	33.0823	28.4231	28.4721	8.91251	8.89824	9.65007	21.4062	21.8133	20.6996	19.7768	21.3032	20.0779
NM_001001171.1	2.64582	4.54469	4.25409	4.84278	4.61056	4.43034	8.6466	5.72283	4.6231	4.82628	4.59583	4.79627	3.3474	7.24531	5.62259	5.21252	5.66411	4.68515	5.84053	5.78432	5.4009	3.00751	2.398	2.56594	2.6676	2.88521	3.2319
NM_001001172.3	0.74175	0.195005	0.180373	0.116555	0.0461255	0.0458684	1.34738	0.0467563	0.254135	0.119381	0.119245	0.044029	1.46669	0.0908928	0.0827751	0.154916	0.0925099	0.044885	0.95531	1.01839	1.29685	0.0929603	0.019065	0.0575872	0.080446	0.0202148	0
NM_001001173.2	3.90065	15.5251	10.8953	10.087	6.38667	11.0458	4.49616	16.1883	9.76411	10.6846	11.8856	8.6749	5.47328	21.0347	13.0936	9.0293	9.31795	12.3108	0.905136	0.898159	0.949921	6.31879	5.71298	7.06835	8.46838	7.65242	8.52463
NM_001001174.2	0.0478386	0	0	0	0	0	0	0	0	0	0	0	0.0805395	0	0	0	0	0	0	0.149019	0	0	0	0	0	0	0
NM_001001175.2	0.187808	0	0	0.125437	0.198773	0	0.450129	0	0	0.128513	0	0.568979	0	0	0	0	0.299867	0	37.9357	38.3314	38.1904	0.362203	0.412143	0.290775	0.306372	0.219928	0.446782
NM_001001439.3	8.1074	3.4625	3.47401	3.94662	4.16592	3.00861	3.27917	6.07764	4.06665	4.45285	3.4039	2.55904	3.56361	4.15432	3.11601	2.68989	2.70726	2.17795	3.21727	3.01915	3.73287	2.91064	2.84427	1.43112	2.98177	2.8688	3.26786
NM_001001440.2	100.156	293.766	231.569	279.796	261.066	215.538	236.159	291.321	269.736	304.312	264.45	251.683	159.178	261.805	232.027	267.077	246.943	204.736	210.373	215.328	213.192	102.184	101.907	100.72	106.552	104.534	106.817
NM_001001441.2	0.00224524	0	0	0	0	0	0.0089238	0	0	0	0	0	0.0122304	0	0	0	0	0	0	0.00327695	0.00223353	0.000462915	0	0	0	0.000474249	0
NM_001001442.1	0.0860569	0.0919087	0.141452	0.149148	0.0290087	0.0862309	0.167091	0.177606	0	0	0.0742682	0.0553614	0	0.233756	0.132596	0.0321649	0.0862209	0	0.380688	0.333455	0.3148	0.245063	0.165917	0.262831	0.326268	0.304249	0.253346
NM_001001443.1	0	0	0	0	0	0	0	0	0	0	0	0	0	0	0	0	0	0	0	0	0.0250111	0	0	0	0	0	0
NM_001001525.3	0	0	0	0	0	0	0	0	0	0	0	0	0	0	0	0	0	0	0.0269183	0.0642793	0.0645864	0	0	0	0.00882013	0	0
NM_001001526.2	0.170201	0	0	0	0	0.0200271	0	0.0607735	0	0	0	0.0303041	0.0935829	0	0	0.0507979	0	0	0.0351837	0.0560644	0.0623529	0.0166204	0.0235871	0.0202938	0.010703	0.020607	0.0488526
NM_001001554.3	33.7903	0	0	0	0	0	63.434	0	0	0	0	0	23.2483	0	0	0	0	0	21.7297	21.0528	20.1314	0.396455	0.211861	0.146959	0	0	0.0327372
NM_001001597.1	13.0789	59.6545	32.3586	51.1359	40.7526	25.8652	17.1983	49.7752	36.4073	35.5068	41.2922	22.5542	13.3919	42.7594	36.2313	44.2953	36.7093	20.4413	5.71495	4.47376	6.04673	15.1478	15.9984	17.0437	24.5845	20.4827	19.4821
NM_001001598.2	0.102064	0	0.121224	0.230704	0.169426	0.180966	0.306061	0	0	0	0	0	0	0	0	0	0.234397	0.0623208	0.0738492	0	0	0.0617518	0.131936	0.0433022	0	0	0
NM_001001599.1	0	0	0	0	0	0	0	0	0	0	0	0	0.032095	0	0	0	0	0	0	0	0	0	0	0	0	0	0
NM_001001600.2	101177	45.0887	55.8536	6.87755	30.3581	54.1728	45366.5	38.626	55.5945	12.0268	14.3794	114.775	103390	58.9572	59.6878	30.9786	67.4926	121.423	0.468115	0.398905	0.40142	0.0356727	0	0.0184158	0	0	0
NM_001001601.1	0.176551	0.113331	0	0	0	0	2.81261	0.0209064	0	0	0	0	1.35089	0.548553	0	0	0	0	2.72362	2.26582	2.34146	0.186503	0.152725	0.289685	0	0	0
NM_001001853.1	0.173078	0	0	0	0	0	0.328269	0	0	0	0	0	0	0	0	0	0	0	0.0797436	0.243591	0.0823916	0	0	0	0	0	0.0832733
NM_001001854.2	0.285415	5.63468	6.78501	7.81493	6.48776	3.65092	1.92701	4.12887	6.81573	7.54905	9.44455	3.60033	0.69268	5.79611	6.04553	5.62477	7.81889	5.77217	3.1235	3.12544	2.82716	0.04055	0.0415728	0.0209325	0.131653	0.242567	0.0448134
NM_001001855.3	33.5859	123.133	86.4774	101.803	87.533	63.1961	52.9883	109.81	96.1325	95.554	96.4619	63.0711	11.5401	60.282	87.7499	95.1477	84.4294	77.4493	56.0871	57.6742	54.774	69.7937	67.7413	68.869	83.7655	84.4763	83.3122
NM_001001856.1	0.0451907	2.13756	1.61961	2.18507	2.60287	2.90576	0.0436006	0.307446	0.33076	0.745633	0.863497	1.14859	0	0.7461	1.51114	1.64856	1.55111	2.56322	13.5214	13.3841	12.8512	2.9859	2.78245	2.29615	8.79729	7.76279	7.9691
NM_001002237.1	0	0	0	0	0	0	0	0	0	0	0	0	0	0	0	0	0	0	0	0.0256213	0	0	0	0	0	0	0
NM_001002763.1	25.337	107.552	119.703	103.368	101.67	106.493	116.712	111.982	123.499	116.476	137.323	109.178	51.039	124.235	108.679	93.9999	106.333	95.2899	143.697	143.581	141.57	98.6159	99.4869	100.239	110.683	109.366	111.189
NM_001002882.1	1.80527	0.143855	0.721048	1.04152	1.09843	0.858311	2.15997	0.0451462	0.415486	0.233316	0.340346	0.315352	2.09426	0.211198	1.0417	0.751589	0.887174	1.24071	1.21466	1.13826	1.04012	0.33099	0.393513	0.321711	0.405876	0.238902	0.333497
NM_001002883.2	0.660183	0.713223	1.07159	1.91596	1.80875	1.88828	0.622292	0.607293	0.600316	0.983426	1.6018	0.854065	0.904025	0.948274	1.29326	1.00054	1.82604	1.93283	0.208416	0.193295	0.0484914	0.100898	0.154258	0.0573092	0.499211	0.365139	0.555994
NM_001002884.1	0.106893	0	0	0	0	0	0.0784195	0	0	0	0	0	0	0	0	0	0	0	1.65481	2.17817	2.14633	0	0	0	0	0	0
NM_001002885.1	1776.21	656.782	693.495	561.613	579.174	743.887	1451.88	785.882	632.736	697.493	578.659	715.688	1157.97	1504.5	625.382	657.1	712.789	853.132	1053.4	1057.9	1045.05	600.235	613.789	604.481	630.227	621.961	628.71
NM_001002886.1	15.2071	0.917146	0.371892	0.707914	0.467515	0.348443	11.6776	0.638836	0	0	0.120527	0	12.112	0.793782	0.376758	0.595718	0.419281	0	8.57575	9.37189	8.94249	1.06486	0.642854	0.894245	1.02295	0.737703	1.24068
NM_001002887.2	3.19487	0.256875	0.067169	0	0	0	2.77195	0.234093	0.027943	0.0127102	0.00424382	0	4.60202	0.280271	0.0318982	0.0277433	0	0	0.931644	0.853876	0.850418	1.47121	1.42245	1.41962	0.274304	0.308229	0.282381
NM_001002888.1	0	0	0	0	0	0	0	0	0	0	0	0	0	0	0	0	0	0	0.0433783	0.0230376	0.0220347	0	0	0	0	0	0
NM_001002889.1	0.256087	0.0800226	0.138846	0	0.0828531	0.419569	0.152319	0	0.0914521	0	0	0.341005	0.322294	0.245605	0.379362	0.219885	0.248679	0.291622	0.391785	0.239361	0.378286	0.226455	0.171358	0.103303	0.099576	0.212508	0.157736
NM_001002890.1	0.0956791	0	0	0	0	0	0.896431	0	0	0	0	0	0.426938	0	0	0	0	0	0.677649	0.206771	0.407897	0.0409104	0	0.0422218	0	0	0
NM_001002891.1	106.155	135.892	97.67	108.387	98.5997	90.9632	119.684	140.187	98.8124	119.896	98.6588	98.9922	78.2036	147.663	95.0715	94.4111	95.0346	82.3197	5.59898	4.94852	4.6558	5.36142	5.6927	4.61539	4.52966	5.26769	5.80512
NM_001002892.2	2.07609	0.278132	0.594705	0.351293	0.36557	0.527817	0.000647721	0.370944	0.569241	0.340822	0.543338	0.636664	0.724066	0.249645	0.63094	0.400492	0.468498	0.632506	0.819455	1.22811	1.4187	0.113179	0.402003	0.333032	0.363259	0.452084	0.54001
NM_001003657.1	24.7955	30.1858	25.0552	26.9718	25.8785	24.065	29.4528	33.2247	26.1619	27.9745	26.2929	26.4183	21.0035	34.3177	25.6042	28.051	26.5028	25.1109	10.4001	10.2017	9.64943	13.7798	13.0029	14.0356	18.3395	17.0528	16.7895
NM_001003658.2	367.295	670.181	492.209	617.939	544.188	418.036	327.057	634.792	491.681	488.668	589.354	416.827	140.496	478.467	506.165	551.285	453.728	393.584	129.588	130.431	130.019	209.201	204.195	204.93	238.36	236.953	233.137
NM_001003900.1	3.58408	44.298	87.7339	141.43	129.326	107.003	5.53917	44.3023	86.1816	119.084	133.495	64.707	5.1139	48.3239	112.192	138.854	118.547	99.6456	1.10405	1.04266	1.26583	53.9452	53.4123	52.4885	139.055	135.712	138.49
NM_001003901.1	381.44	239.134	269.996	319.184	299.063	241.937	390.048	218.923	268.805	306.799	308.513	231.475	202.526	197.472	271.198	292.154	265.547	226.868	169.104	181.729	175.647	196.295	196.424	196.457	206.319	206.214	208.195
NM_001003902.1	66.811	81.9746	65.2949	66.4743	55.166	59.5819	78.522	84.3507	65.3981	76.8505	70.769	64.469	55.8169	89.1304	65.5484	63.2847	65.5131	64.0666	37.8665	38.8364	40.0225	49.9616	51.8247	52.4629	60.6991	58.2415	56.391
NM_001003903.3	43.4333	41.1555	53.8771	36.5343	41.1629	54.49	34.2305	36.4345	41.858	38.5792	33.5148	48.5743	27.3108	41.0516	46.5139	42.3834	40.468	48.6783	13.0545	14.8475	15.148	16.3331	17.2855	17.8821	15.1134	14.8598	16.592
NM_001003904.3	0	0	0	0.000294025	0	0.408584	0	0.000479652	0.000827663	0	0.0786848	0	0.48391	0	0	0	0	0.0201604	0	0	0	0	0	0	0	0.0801289	0.0742635
NM_001003905.1	18.5901	38.443	40.2161	39.5307	38.9378	38.7663	25.2587	46.2968	44.0175	44.6982	41.4111	42.6777	17.8687	49.6492	42.1732	39.7487	44.7886	34.5486	13.9089	12.7566	15.0819	24.5576	23.914	23.0864	27.0829	26.8208	25.9643
NM_001003906.1	113.678	479.928	322.975	398.334	347.764	290.342	118.726	431.03	348.413	394.943	395.855	289.603	60.5026	392.493	348.874	339.197	318.674	282.481	123.444	124.682	123.484	216.189	214.872	216.171	297.473	291.786	295.384
NM_001003907.1	0.0443589	0	0	0	0	0	0.214014	0	0.0516733	0	0	0	0.0994016	0	0	0	0	0	0	0.0845108	0.042529	0	0.0193827	0.0195162	0	0	0
NM_001004024.3	0	0.23377	0.45497	0.300413	0.110573	0.117636	0.0949549	0.342306	0	0.140663	0.273347	0	0.0900181	0	0	0.113629	0.218665	0.109577	14.089	13.7774	12.8158	19.4051	19.2425	17.0566	17.2686	16.9926	16.8142
NM_001007076.1	0.211331	0.2362	0.109228	0.141134	0.0558657	0.222219	0.763841	0.396285	0.246173	0.216845	0.240505	0.159961	0.177457	0.660118	0.300595	0.0623969	0.28025	0.325815	0.467266	0.351939	0.379735	0.653269	0.831178	0.651164	0.829399	0.735321	0.747281
NM_001007805.1	0.419541	0	0.180635	0.0650009	0	0	0.155206	0	0	0	0.163542	0.0598032	0.454135	0	0	0	0.121708	0.0604402	2254.22	2283.36	2288.87	24.3926	24.172	24.6615	138.555	134.492	139.06
NM_001007806.2	88.1166	286.7	249.963	311.461	276.633	239.924	162.101	260.775	262.659	277.968	263.604	224.618	73.672	245.571	241.278	252.733	248.425	231.902	124.411	126.154	127.062	172.51	174.515	174.02	193.554	194.493	192.176
NM_001007807.1	6.81225	6.09539	12.8694	9.149	9.93322	8.50317	5.5537	5.69482	8.40026	8.79817	10.7165	11.9669	5.21901	10.5045	8.28095	11.6505	12.6743	11.0696	5.41183	4.79974	5.82379	7.79124	7.71748	8.44624	8.79287	9.49832	8.09698
NM_001007808.1	23.0265	68.9674	67.5871	63.4465	62.6676	54.6172	49.8391	76.3421	54.3459	48.3342	56.831	40.8687	49.9372	96.9991	70.2697	60.3717	61.4087	72.0655	17.233	17.1864	18.5389	18.9589	20.2053	18.124	23.1159	20.9495	26.2148
NM_001007809.2	11.4538	7.74478	9.16385	8.90669	11.0093	10.6008	13.9195	16.2779	18.333	16.6543	15.8952	16.9027	10.5298	18.1074	15.576	16.8925	16.4616	18.1345	4.80941	4.52352	4.24979	6.0623	6.56086	5.54926	6.77419	6.6669	6.41253
NM_001007810.3	0.130989	0	0	0	0	0	0.482632	0	0	0	0	0	0.201397	0	0	0	0	0	0.417079	0.304866	0.327818	0	0	0.0176727	0	0	0
NM_001007811.2	5.72807	8.15002	7.48957	7.71784	4.76095	5.19034	4.34115	6.6083	6.04998	6.16267	7.51607	7.09636	1.27567	4.07904	4.76334	6.00891	5.88217	9.09329	2.04727	2.13863	1.45876	2.54085	3.29911	1.93377	3.30003	2.74688	2.29932
NM_001007812.3	2.68409	9.59248	7.92421	6.47976	7.48296	8.26798	3.40579	9.34448	8.97388	8.56469	7.53064	7.50762	4.19075	9.32505	9.11339	7.97282	6.77049	8.47283	3.63546	3.24805	3.20254	8.109	8.66347	7.86922	9.5746	8.5962	9.67084
NM_001007813.2	0.0681209	0	0	0	0	0	0.196582	0	0	0	0	0	0	0	0	0	0	0	0.93119	0.674023	0.844591	0.116302	0.182681	0.21611	0	0	0
NM_001007814.2	0.0599327	0.100345	0.0309479	0.180097	0.0949603	0.157381	0.0435401	0.0963524	0.174547	0.020493	0.0957225	0.075564	0.0168296	0.0781158	0.0426774	0.124941	0	0.09273	0.111941	0.121739	0.136673	0.344087	0.242125	0.223744	0.247301	0.193544	0.273654
NM_001007815.1	5.16817	45.1758	31.7752	44.5186	38.0258	36.6821	9.18295	65.5352	45.7114	56.3746	55.1594	35.8096	7.34656	79.1853	76.0736	76.4852	65.697	64.0549	38.3967	36.6006	38.6089	29.9965	33.5946	31.6302	40.0363	39.5317	38.3964
NM_001007816.1	57.8022	66.7252	54.1874	57.4117	49.0821	46.0028	49.1475	69.4717	47.8211	53.1346	55.2485	46.2347	31.4714	58.5935	54.7028	52.3473	42.6848	41.7322	19.9032	19.6965	20.1827	39.5216	39.5223	39.225	40.4286	39.1447	39.031
NM_001007817.1	2.91873	10.8398	12.1038	10.921	11.0363	10.7542	16.2445	12.8609	13.5776	8.53193	12.4148	11.8502	3.6209	16.4742	11.5691	12.1166	11.8026	9.42954	8.65273	10.7784	9.78661	2.08877	2.07948	1.95453	9.48135	9.24217	10.0434
NM_001007818.1	1.27381	2.2413	0.60808	1.59329	0.630112	0.972374	0.645714	1.06547	3.19512	0.965814	0.294957	0.67783	0.932632	2.68213	1.70914	1.69514	0.836047	0.869435	1.53638	2.41774	3.83407	2.70429	2.95376	2.19716	2.4842	2.1792	2.91158
NM_001007819.1	0	0	0	0	0	0	0	0	0	0	0	0	0	0	0	0	0	0	0	0	0	0	0	0	0	0	0
NM_001007820.3	0.356852	0	0	0	0	0	0.121956	0	0	0	0	0	0.0231459	0	0	0	0	0	0	0	0	0	0	0	0	0	0
NM_001008412.2	0.118533	0	0	0	0	0	0	0	0	0	0	0	0	0	0	0	0	0	1.79226	1.94432	1.64658	0	0	0	0	0	0
NM_001008413.3	0	0.114706	0.468744	0.134774	0.152164	0.354629	0.0874444	0.216256	0.244665	0.0717739	0.0370305	0.222156	0	0.106474	0.11357	0.132588	0.0849302	0.568114	0	0	0	0.215194	0.249187	0.0121207	0.0921268	0	0
NM_001008414.2	0.050412	0	0.625304	0.404001	0.373118	0.530057	0.19442	1.08038	0.822132	0.482781	1.0558	0.966633	0	0.524943	0.669307	0.83399	0.534714	0.881046	0	0.0239936	0.0241587	0.386835	0.374503	0.221872	0.232659	0.490965	0.190062
NM_001008415.1	0	0	0	0	0	0	0	0	0	0	0	0	0	0	0	0	0	0	0.136034	0.167019	0.0870935	0	0	0	0	0	0
NM_001008416.1	22.4794	0.0790585	0	0	0	0	12.7794	0	0	0	0	0	10.7474	0	0	0	0	0	5.28995	5.26965	4.73781	0.0301772	0.0309006	0.0622975	0.0327449	0.0328824	0.133727
NM_001008417.3	0	0	0	0	0	0	0	0	0	0	0	0	0	0	0	0	0	0	0	0.0806448	0.040694	0	0	0	0	0	0
NM_001008663.1	0	0.0661866	1.25521	0.0395779	0.344456	4.01523	0	0.0317575	0.103561	0.0810694	0.270196	0.0897035	0	1.23526	0.899891	0.351827	0.658963	6.13216	0.0626654	0.0424155	0.0995119	0.0126148	0	0	0.0136232	0.0137005	0
NM_001008664.1	0.0782737	0	0.131658	0	0.079722	0	1.40102	0.415776	0.152161	0.328867	0.37892	0.099369	0.294139	0.640948	0.409654	0.296824	0.46024	0.113706	1.67449	1.44192	1.5966	0.149926	0.207444	0.292777	0.218979	0.0913058	0.174505
NM_001008665.1	0.165283	0	0.0189678	0	0	0	0.160029	0	0	0.0502786	0	0	0.0206219	0	0.0176667	0	0.0194287	0.037874	0.224052	0.315964	0.317528	0.00783497	0.0161154	0	0	0.00847929	0
NM_001008666.1	0	0.0380587	0	0	0	0	0.0391175	0.127895	0	0	0	0	0	0	0	0	0	0	0	0	0	0	0	0	0	0	0
NM_001008667.1	6.96969	14.0338	15.6621	15.9851	14.2225	17.5425	15.279	16.1622	16.5769	14.3848	16.4265	15.9863	10.0131	14.856	16.8554	16.7316	15.2108	17.621	6.03184	5.5095	6.04969	9.23498	10.5626	9.8562	10.1718	9.48859	9.61318
NM_001008668.2	0	0	0	0	0	0	0	0	0	0	0	0	0	0	0	0	0	0	0.0852245	0	0.0238029	0	0.047519	0	6.23789e-05	0	0
NM_001008669.1	2.55385	1.13339	4.49408	3.39422	7.53908	3.96069	4.41447	8.67348	7.15262	6.53446	8.15144	4.77398	2.34917	5.40508	3.29791	11.0534	8.56765	6.45446	0.436946	0.360098	1.63397	0.236195	0.90678	0.742566	0.455431	0	0.689417
NM_001008670.1	0.189689	31.1194	32.6578	22.8433	25.1212	31.0063	0.717578	23.3617	9.70561	17.6209	16.0824	11.289	1.26229	32.5893	13.4378	10.0146	11.9789	18.2593	1.65959	0.88807	1.26305	140.516	140.533	140.509	241.704	241.697	241.153
NM_001009572.1	1.44154	0	0	0	0	0	1.70872	0	0	0	0	0	0.544921	0	0	0	0	0	3.87869	3.26297	3.51052	0	0	0.0513509	0	0	0
NM_001010991.1	0.115776	0.0882179	0.29353	0.11919	0.211905	0.291984	0.112082	0.497721	0.382138	0.381508	0.401517	0.38287	0.129995	0.341986	0.510491	0.418534	0.45111	0.447283	0.0349488	0	0.021397	0	0.0420324	0.0505794	0	0.0435302	0.105915
NM_001010992.5	1.68017	0.0280789	0.0872531	0.0351349	0.0284228	0.149317	2.01336	0.162448	0.10027	0.196712	0.0945873	0.105625	0.190405	0.117641	0.0732107	0.0201138	0.0802492	0.0539751	5.65858	5.58597	5.55222	0.549729	0.475243	0.556747	0.181986	0.211397	0.186804
NM_001010993.3	0.0522325	0	0	0	0	0	0.126302	0	0	0	0	0	0	0	0	0	0	0	0.146204	0.124657	0.125311	0	0	0	0	0	0
NM_001010994.3	0.0518195	0.115844	0.107143	0.138427	0.164616	0.109075	0.0499678	0.0555293	0.120716	0.0709112	0.14163	0.157092	0	0	0	0.0612235	0.165143	0.213325	0.447553	0.278145	0.534571	0.316496	0.282866	0.20976	0.273434	0.149883	0.22416
NM_001010995.2	1.44381	2.2131e-06	0	0	0	0	1.62193	0	0	0.191855	1.95474e-07	0	2.55614	0	0.00780893	0.179349	0.430426	0	0.321281	0.264499	0.5378	0.127132	0.563347	0.266688	0.137706	0.0874405	0.0742476
NM_001010996.1	0	0	0	0	0	0	1.35081	0	0	0	0	0	0.385258	0	0	0	0	0	6.953	7.11966	6.58149	0	0	0	0	0	0
NM_001011672.2	0.313154	0	0	0	0	0	3.14173	0	0	0	0	0	0.482654	0	0	0	0	0	3.93369	4.2475	4.08629	0.0166745	0	0.0172167	0	0	0
NM_001011673.1	0.432134	0	0	0	0	0	1.92607	0	0	0	0	0	0.604719	0	0	0	0	0	0.75425	0.822347	0.87997	0.0460665	0.0944247	0.0951148	0.0498927	0.0501289	0.050946
NM_001011674.1	0	0	0	0.0813647	0.294177	0	0	0	0	0.0221973	0.141516	0	0	0	0	0	0	0	0	0	0	0	0	0	0	0	0
NM_001011675.1	0.210671	0.176596	0.217773	0.281387	0.222764	0.110762	0.406119	0.395048	0.122702	0.072056	0.0479514	0.212615	0.0589684	0.274192	0.0998862	0.124409	0.167623	0.108267	0.735495	0.9523	1.13566	0.0673678	0.0230161	0.0695491	0.121586	0.0488672	0.173816
NM_001011676.3	4.84255	0	0	0	0	0	9.91097	0	0	0	0	0	1.87378	0	0	0	0	0	5.09081	4.73488	6.11345	0	0	0	0	0	0
NM_001011677.1	0	0	0	0	0	0	0	0	0	0	0	0	0	0	0	0	0	0	0.0682464	0.0930269	0.0990719	0	0	0	0	0	0
NM_001011678.2	35.8856	61.4535	60.5578	66.9963	65.7689	59.0774	69.4442	73.5568	75.8499	83.2227	78.1244	73.9326	45.8316	74.2362	73.5673	58.7009	63.0008	53.5702	32.9585	33.6475	33.7677	41.6278	41.1153	42.7272	37.7052	36.9693	37.2439
NM_001011679.1	0.0297551	0	0	0	0	0	0.0287662	0	0	0	0	0	0.0888483	0	0	0	0	0	0.0809118	0.127768	0.0428232	0	0.0259971	0.0130799	0.068398	0.0550285	0.0419136
NM_001011680.3	0	0	0	0	0	0	0	0	0	0	0	0	0	0	0	0	0	0	0.00030052	0	0	0	0	0	0	0	0
NM_001011681.3	0	0	0	0.188578	0	0.104197	0	0	0.240172	0	0	0	0	0.207079	0	0.172044	0	0	0	0	0	0	0	0	0	0	0
NM_001011682.2	4.37294	7.26782	5.91099	7.6957	7.30622	5.70245	3.99607	6.25524	6.78022	7.14335	7.33034	6.06812	2.99174	6.9543	6.92419	7.83981	6.6436	6.1799	0.99018	1.20888	0.583362	2.53818	2.80317	2.75438	3.2837	3.08653	3.07185
NM_001011683.2	0.115303	4.74698	6.41492	4.79959	4.15848	6.09301	0.630794	4.1689	5.11199	3.73018	4.34097	5.03958	0.227912	5.87872	5.00451	4.38151	5.85907	5.78931	0.166032	0.206305	0.182251	0.963423	1.03453	0.983091	1.84281	2.08936	2.03056
NM_001011685.1	1.00025	4.67392	5.5033	6.27715	6.07971	4.17197	2.06124	4.38408	5.16792	6.31241	7.97724	3.05426	1.71677	3.68303	4.03008	4.46959	4.08785	3.13104	1.05358	1.04682	1.14711	2.51182	2.86755	2.74505	2.28558	2.46034	2.65298
NM_001012281.1	0.869846	5.92793	1.42743	1.77973	3.15718	2.3936	8.06323	3.54478	4.12802	2.12489	3.33666	4.60224	3.20173	6.75874	1.65515	1.94143	4.42265	2.51724	6.26948	4.95339	6.553	0	0	0.000348794	2.46178e-06	0.0804809	0.387122
NM_001012282.1	0.0630816	0.455201	0.164578	0.157833	0.181512	0.136907	0.0310491	0.0180681	0	0.0226486	0.0890495	0.032643	0.215856	0.322831	0.407892	0.349535	0.422077	0.186865	0.112649	0.160569	0.147344	0.205222	0.221344	0.214645	0.196103	0.22976	0.209308
NM_001012283.3	0	0	0	0	0	0	0	0.0371763	0	0	0	0	0	0	0.0329155	0.0411397	0	0	0	0	0	0	0	0	0	0	0.0163048
NM_001012284.1	14.1604	0.88739	1.48814	0.99537	1.15468	1.51356	47.8772	1.3668	1.09975	0.951406	1.2998	1.11927	6.43573	1.39873	1.0535	1.20306	0.928502	2.03263	24.427	24.8981	24.0267	1.42996	1.30928	1.35311	1.48113	1.25335	1.23357
NM_001012285.2	0.0607237	0	0	0	0	0	0.00796748	0	0	0	0	0	0	0	0	0	0	0	0.103537	0.120565	0.100034	0.0161684	0.014879	0.0111736	0	0	0
NM_001012286.1	0	0	0	0	0	0	0	0	0	0	0	0	0	0	0	0	0	0	0.103953	0.0942943	0.158406	0	0	0	0	0	0
NM_001012287.1	0.315995	0.172891	0.386017	0.307271	0.0774768	0	2.54918	0.810932	0.844656	0	0.599953	0.95257	2.46695	0.89232	1.47497	1.93458	1.75334	1.72525	6.82356	7.04053	7.6402	2.96519	2.74829	2.66258	2.95648	3.4656	2.64012
NM_001012399.1	0	0.338379	1.03376	1.26283	0.968423	0.975194	1.07331	0.615797	0.867208	1.23954	2.12161	0	0	0.976265	0.806486	0.701402	0	0	0	0	0.253437	0.543169	0.851162	0.595153	0.0633695	1.00938	0.317123
NM_001012519.1	3.69142	9.0708	6.10624	11.1227	7.47424	3.01001	11.879	14.0029	10.5187	14.2917	10.3518	6.44074	12.1536	15.0286	13.2444	7.34446	9.81192	6.60689	10.291	8.34985	9.04004	5.79334	5.20692	6.48406	5.95557	6.01378	5.70697
NM_001012666.2	0	0	0	0	0	0	0	0	0	0	0	0	0	0	0	0	0	0	0.0385351	0.016824	0.0264238	0.0234418	0.0148288	0.0133949	0	0	0
NM_001012668.2	27.4589	78.3565	75.8336	71.7475	69.0108	82.5843	38.6311	85.6292	72.1676	67.0563	79.4593	78.2373	27.4266	97.8941	74.796	67.1685	74.8483	85.7309	13.8885	13.4554	14.2096	51.2614	50.9125	51.6889	63.1858	61.9188	63.8936
NM_001012669.1	1.50926	17.3177	15.1509	15.1504	13.3726	11.6723	4.14657	33.4565	25.1253	24.4484	42.5351	19.911	0.681484	12.9695	11.8351	10.0152	12.6797	11.0182	1.38716	1.21755	1.16075	13.473	13.7702	13.668	16.5879	16.1008	17.1355
NM_001012670.2	202.346	637.876	590.221	708.539	627.382	503.557	439.772	641.361	637.674	745.714	743.444	529.372	172.38	608.763	620.381	641.035	636.265	511.475	394.784	400.928	396.245	568.579	572.776	573.46	640.919	638.451	647.008
NM_001012671.2	27.3657	22.2356	32.3207	21.8458	27.9993	45.2537	33.9237	32.6952	33.9989	30.209	33.6057	43.5179	18.7985	41.8163	27.2654	24.9063	30.619	44.0029	82.9057	84.2259	84.1225	16.1709	15.8384	16.0618	12.3976	11.9244	12.6452
NM_001012672.1	0.790083	0.392252	0.235344	0.148491	0.0673296	0.386737	0.135794	0.0695527	0.0517274	0.18381	0.154619	0.288431	0.787031	0.159905	0.411643	0.0612732	0.20438	0.243824	0.0165969	0.0296435	0	0.0145333	0.015372	0	0.0258446	0.0282107	0.0522952
NM_001012673.1	4.499	7.87356	6.79356	6.52196	6.59861	6.79665	10.7563	7.78936	7.02372	4.94024	7.75481	7.33851	4.84101	7.5562	6.99242	6.83131	7.44713	7.1357	9.40294	9.65275	9.68063	3.3175	3.59953	3.40587	2.82528	2.68935	2.82243
NM_001012674.2	10.7374	0.869447	1.42795	1.52849	1.90383	3.02064	8.64247	0.587366	1.16589	1.11071	1.33867	2.39521	5.13297	2.56147	2.98868	1.57559	1.74375	5.95398	24.0065	22.6832	23.7922	1.61437	1.25615	1.60543	1.67128	1.15555	1.84637
NM_001012675.2	0	0	0	0	0	0	0	0	0	0	0	0	0	0	0	0	0	0	0	0	0	0	0	0	0	0	0
NM_001012676.3	0	0	0	0	0	0	12.247	0	0	0	0	0	5.10311	0	0	0	0	0	0	0	0	0	0	0	0	0	0
NM_001012677.1	198.79	0.0511818	0	0	0	0	359.698	0	0	0	0	0	87.9517	0.477045	0	0	0	0	478.769	486.524	484.035	0.331846	0.380277	0.302306	0	0	0.0215685
NM_001012678.1	2.30717	0	0	0	0	0	0.0927148	0	0	0	0	0	0.161512	0	0.0455865	0	0	0	0.0671489	0.183067	0.0460745	0	0	0	0	0	0
NM_001012679.1	0	0	0	0	0	0	0	0	0	0	0	0	0	0	0	0	0	0	0	0	0	0	0	0	0	0	0
NM_001012682.1	1749.1	7655.93	7638.08	7590.88	7676.5	7550.87	1771.5	7279.07	7328.16	7480.56	6919.29	7602.89	1151.03	7247.51	7601.93	7705.46	7410.95	6987.64	1772.47	1768.87	1764.32	3867.24	3829.7	3885.04	4640.47	4552.72	4633.96
NM_001012683.2	0.0513844	0	0	0	0	0	0	0	0	0	0	0	0	0	0	0	0	0	0	0.0489072	0.0492471	0	0	0	0	0	0
NM_001012684.1	3.92705	0	0	0	0	0	1.08837	0	0	0	0	0	0	0	0	0	0	0	0.0802965	0.105503	0	0	0	0	0	0.0772859	0
NM_001012685.1	0	0	0	0	0	0	0.111779	0	0	0	0	0	0	0	0	0	0	0	0.470652	0.902365	0.516792	0	0	0	0	0	0
NM_001012687.3	8.09722	0	0	0	0	0	10.6172	0	0	0	0	0	2.09476	0.0632456	0	0	0	0	6.17647	5.88535	6.8679	0.0259209	0.0531125	0.0267581	0.0842891	0.14111	0.114752
NM_001012764.3	140.621	658.841	451.201	518.425	417.704	418.299	84.5712	760.46	484.311	672.735	604.919	368.436	115.768	746.63	434.101	433.934	391.656	377.342	19.1257	18.4497	16.2449	185.681	178.127	175.337	143.755	139.275	143.681
NM_001012998.2	26.5101	112.358	85.1389	104.237	97.8589	76.5557	63.8716	86.9356	84.1521	97.6572	88.1354	64.9945	36.6704	80.5765	76.198	87.4179	73.5678	57.4998	51.362	50.3569	51.3485	61.9808	63.4458	64.839	67.6325	68.034	68.8216
NM_001012999.2	0.0825004	4.8118	5.90123	8.21536	4.34844	4.48248	3.73981	6.5833	6.99069	4.25237	6.89909	5.46335	0.181617	6.7563	4.46858	5.73221	6.89494	4.15232	3.60403	3.64101	3.29403	4.86603	4.52738	4.28402	5.85247	5.87572	4.68556
NM_001013001.1	0.169762	0.0270784	0.0250518	0	0	0.0254804	0.117313	0.0259911	0.0282516	0	0.0442409	0.0978598	0.163313	0	0	0.0288288	0	0.0249935	0.0678932	0.0578914	0.0465501	0.0206403	0.021187	0.0213146	0.0222761	0.0112035	0
NM_001013003.1	2.87607	12.7238	12.8475	8.16044	10.7292	13.0646	1.89831	6.33362	5.84269	5.2506	6.14713	5.52636	2.02125	10.7745	10.199	8.36928	9.39986	13.52	0.532021	0.291823	0.556249	4.07197	3.74771	3.3665	6.13271	4.65051	4.9348
NM_001013004.1	44.0242	185.221	134.964	148.946	153.485	115.689	48.7699	111.429	93.6552	78.8333	93.0302	77.9053	22.9518	114.284	125.807	126.05	132.085	106.698	36.9346	34.6818	37.3369	70.2181	69.0107	70.6535	76.6221	72.97	75.1447
NM_001013364.1	123.136	424.884	384.609	481.873	431.913	420.91	166.108	438.067	428.454	527.471	469.941	372.113	164.065	418.169	382.642	416.231	413.695	412.183	170.846	171.042	172.308	303.117	303.723	303.834	322.683	319.257	323.665
NM_001013400.2	0	0	0	0	0	0	0	0	0	0	0	0	0	0	0	0	0	0	0.0315009	0.0321828	0	0	0	0	0	0	0
NM_001013401.2	0.358961	0.0501365	0	0.0599307	0	0	0	0.0961647	0	0.184153	0	0	0.150814	0	0.0425599	0	0.0996449	0	0.438905	0.229449	0.0812391	0.0191211	0.0392124	0	0.0206868	0.0207921	0.0211252
NM_001013402.1	0.0833144	0	0	0	0	0	0.12063	0	0	0	0	0	0.0791117	0	0.0395166	0	0	0	0.0263115	0	0	0	0	0	0	0	0
NM_001013582.1	115.585	32.7188	30.7631	16.4013	21.3163	28.7882	71.741	25.2893	23.7698	11.0554	12.1532	26.7831	126.243	36.0931	26.2675	17.3461	19.9405	33.1473	36.7654	36.9335	38.0387	79.355	77.3818	78.0759	96.6647	94.7022	98.4643
NM_001013583.1	0	0	0.0302077	0	0	0	0	0	0	0	0	0	0	0	0	0	0	0	0.0681855	0.139513	0.0841643	0	0	0.0128528	0	0	0.0137278
NM_001013584.1	0.865481	0.437665	0.495875	0.456393	0.407019	0.254482	1.47812	0	0.104541	0.038271	0.0330497	0	0	0.0520694	0	0	0.0376246	0	1.2177	1.51526	1.10614	2.0033	2.21354	2.03351	1.95043	2.07524	1.65492
NM_001013585.4	3.80865	0	0	0	0	0	6.90872	0.0223279	0	0	0	0	8.3658	0.0224819	0	0	0	0	4.97767	4.82723	5.13677	0.116656	0.266926	0.112845	0	0.0123539	0.0130643
NM_001013586.2	13.2571	42.2318	42.7882	51.0449	45.7008	28.9634	22.0208	39.8481	48.9602	42.4378	54.0032	29.0386	6.09752	21.8541	42.4774	49.0071	41.7	26.5242	25.5131	25.3704	25.1081	46.1838	45.9912	45.1477	51.5437	51.6238	51.2436
NM_001013587.1	1.02873	2.62089	2.55241	2.89063	1.10324	0.542795	1.14899	2.35099	0.624808	3.83172	1.11391	2.02034	0.687629	1.19597	1.04264	0	1.99813	2.11356	0.250782	0.270161	0	1.19025	0.582854	0.387397	0.510251	0.510506	0
NM_001013588.1	18.5171	70.8535	59.3894	69.443	60.9777	62.5837	35.7377	73.383	58.4101	71.3726	67.3414	68.4323	22.5524	86.7021	60.8359	63.4442	69.5108	65.4084	13.9115	14.2977	14.2432	23.9992	24.9205	23.1357	25.1024	24.9023	25.346
NM_001013589.3	245.04	541.567	704.885	526.076	649.406	784.736	274.232	641.236	649.653	418.673	511.669	872.79	157.735	536.359	694.505	622.379	690.704	805.121	167.595	166.996	161.373	581.434	574.562	577.938	617.167	611.563	615.627
NM_001013590.2	7.84732	20.4789	29.8305	40.3532	33.7693	28.5905	16.5579	26.1616	37.7629	49.4375	51.6776	23.9541	19.0248	31.8817	56.3818	72.8314	58.4526	48.0851	11.7948	13.2307	11.7255	29.6545	31.7645	30.9262	31.1676	31.1024	31.3042
NM_001013591.1	30.4049	258.864	282.859	353.994	345.346	229.706	55.2783	223.5	278.331	332.644	377.532	190.535	15.4637	155.741	260.174	335.862	292.095	203.144	203.729	205.669	204.085	358.605	357.084	359.828	419.229	411.606	415.805
NM_001013592.1	28.2138	0	0	0.0601976	0	0.0947632	38.4406	0	0	0.123315	0	0.0454806	30.4986	0.140823	0	0	0.0477845	0.18543	21.4128	22.0441	22.1663	0.845086	1.04376	0.733705	0	0	0.02122
NM_001013593.2	10.0674	5.30066	5.87434	7.08412	5.75313	6.6546	16.7595	5.64885	6.99267	7.64087	8.17778	8.44678	15.815	4.45067	7.82325	6.92235	5.62375	6.40053	1.24236	1.17131	1.1405	1.46377	1.54	1.11946	1.99894	1.71904	1.84475
NM_001013594.1	0	0	0	0	0	0	0	0	0	0	0	0	0	0	0	0	0	0	0.0509646	0.0519925	0.105141	0	0	0	0	0	0
NM_001013595.1	0	0	0	0	0	0	0	0	0	0	0	0	0	0	0	0	0	0	0.051972	0	0.107227	0	0	0	0	0	0
NM_001013596.1	0	0	0	0	0	0	0	0	0	0	0	0	0	0	0	0	0	0	0	0	0	0	0	0	0	0	0
NM_001013597.1	0.222483	0.108505	0.216272	0.288075	0.190107	0.20616	0.0734289	0.328262	0.227266	0.241201	0.329331	0.191945	0.285109	0.373276	0.0996925	0.15293	0.245508	0.139872	0.175746	0.153496	0.0918171	0.0594249	0.0707477	0.0769154	0.131197	0.116007	0.0789021
NM_001013598.2	56.5291	84.4806	78.349	84.6573	82.5529	72.9177	59.0217	90.5324	80.0402	92.507	90.834	72.1455	33.9578	88.2029	73.778	73.993	76.315	69.9002	25.0556	24.273	25.247	44.8784	43.4238	44.5406	50.3919	52.0347	51.8833
NM_001013599.1	555.158	425.754	439.904	380.98	399.092	546.536	1061.73	541.423	450.92	386.796	406.545	615.321	413.157	635.421	508.423	445.098	502.355	681.29	158.483	154.56	150.21	250.056	248.346	245.845	282.004	279.546	280.592
NM_001013600.1	1.48095	0	0	0	0	0	1.34508	0	0	0	0	0	0.195224	0	0	0	0	0	2.51607	3.00844	2.90247	0	0.0190321	0.0383252	0	0	0
NM_001013602.2	8.20602	8.23719	10.2713	9.3385	9.6092	9.42425	8.39394	7.27775	9.21241	7.66194	7.1553	8.90475	7.18858	4.36311	7.0272	8.26756	6.55973	7.83287	5.71739	5.96962	5.96014	8.06799	8.42865	8.25312	8.00228	7.71277	8.05259
NM_001013603.1	23.409	22.9145	15.8613	21.0191	14.5563	15.3249	29.5436	25.8579	19.8118	26.8833	23.053	19.1428	13.7841	22.5736	18.721	19.4055	17.0619	13.4725	15.0264	15.4992	14.4144	15.685	17.0469	16.1054	19.8486	21.2736	17.6419
NM_001013604.1	0	0	0	0	0	0	0	0	0	0	0	0	0	0	0	0	0	0	0.0975021	0.343192	0.272521	0	0	0	0	0	0
NM_001013605.1	0	0	0	0	0	0	0	0	0	0	0	0	0	0	0	0	0	0	0	0	0	0	0	0	0	0	0
NM_001013606.1	0.133506	0	0	0.239183	0	0	0.828576	0.138479	1.07486	0.17447	0.410529	0.616389	0	0	0	0.167786	0	0	0	0.100111	0	0	0	0	0	0	0
NM_001014382.2	24.3766	26.5142	29.1092	27.1519	28.8817	28.9863	30.626	31.9023	29.201	28.2877	30.1364	29.9538	14.1868	30.3834	28.6536	28.2434	29.0311	28.4	18.216	17.8191	17.6623	12.1677	12.8553	13.0886	12.5056	12.2356	12.899
NM_001014383.1	0	0	0	0	1.86433e-05	0	0	0	0	0	0	0	0	0	0	0	0	0	0.256345	0	0.281153	0	0.339278	0	1.6198e-08	0.435813	0.357949
NM_001014384.1	0	0.899375	0	1.17116	0.00403204	0.545094	0	0.854197	0	0.606913	0.206125	0.613972	0	1.53834	1.12937	0	0.488264	0.662244	0.337577	0.717668	0.877391	0.532994	0	0.309325	0.100906	0	0
NM_001014386.4	1.01373	0.0809862	0.0748866	0	0	0	2.78453	0.465478	0	0.198159	0.131682	0.219297	1.86152	4.357e-05	0.137237	0	0	0	1.34605	0.31672	0.732262	0.0618294	0.0949588	0.0638191	0.033552	0.0673816	0
NM_001014387.2	1698.91	2417.7	2520.52	3088.91	2809.9	1997.15	921.086	2899.51	2759.23	3363.07	2107.61	2840.61	566.551	2787.1	2508.14	1958.7	2890.27	2070.77	2054.03	1989.62	2000.91	2518.82	2514.34	2580.14	3313.51	3318.56	3390.31
NM_001014388.1	7174.6	10252.2	10633.6	10412.7	10675.6	11973.9	6002.91	10520.6	11416.3	11797	10713.5	13213	5499.31	11216.7	10650.8	10520.1	10766.6	11461.9	3011.63	3039.89	3013.71	4877.57	4889.54	4906.01	5252.26	5212.14	5244.77
NM_001014389.2	433.647	577.671	607.534	635.461	626.883	609.685	620.026	567.946	627.422	622.818	589.977	597.892	468.98	542.151	627.081	638.176	600.327	603.71	706.68	707.937	707.647	404.346	404.207	407.884	428.171	425.028	421.914
NM_001014391.2	3.72209	22.6254	16.2849	10.6401	10.0659	23.999	2.85322	24.866	8.88002	10.6625	9.79675	7.6566	4.27425	61.9679	17.7892	10.3033	13.6041	29.5139	22.5509	22.5261	23.0034	36.9184	38.6829	37.4251	79.0418	72.9768	75.1635
NM_001014392.1	0	0	0.256216	0	0	0	0	0	0	0	0	0	0	0	0.117456	0	0	0	0	0	0	0	0	0	0	0	0
NM_001014393.1	0	0.0555917	0	0	0	0	0	0	0	0	0	0	0	0	0	0	0	0	0	0.094691	0	0	0	0.0369661	0	0	0
NM_001014844.3	60.7907	107.157	100.208	96.1348	91.7062	118.505	81.663	99.818	79.5473	89.1737	100.278	117.874	31.3041	114.312	99.7231	105.438	93.6097	119.136	39.6589	44.9536	39.9959	43.3534	40.5903	43.8699	43.8801	43.3291	41.3848
NM_001014845.3	0	0	0	0	0	0	0.328685	0	0	0	0	0	0	0	0	0	0	0	0	0.068748	0.0346615	0	0	0	0	0	0
NM_001014846.1	0.0563309	0	0	0	0	0	0.0272351	0	0.0328107	0	0	0	0	0	0	0	0	0	0.394122	0.282252	0	0	0	0	0.284789	0	0.210732
NM_001014847.1	87.7907	84.3335	99.5651	111.869	100.591	94.3584	89.9531	80.8792	106.501	113.062	115.331	104.312	59.667	72.2881	104.536	103.457	99.9493	98.7667	48.8321	46.7844	46.3298	46.5807	44.6666	45.2236	53.5225	54.2066	54.3358
NM_001014848.1	1.0093	1.58091	1.6726	2.37689	1.89074	1.40415	1.48511	3.86534	3.73763	4.43731	4.10939	1.4391	0.966283	2.58431	2.87406	3.00815	3.24593	1.64569	0.647391	1.08859	0.78043	2.64986	2.60262	2.47923	3.01839	3.00899	3.32205
NM_001014849.1	5.91944	1.94089	2.26211	2.86054	4.51196	2.1139	2.40718	2.34688	5.28283	6.60722	3.00512	0.776801	2.87023	2.97732	4.4408	3.62626	4.08536	3.79004	2.54548	3.3517	1.76226	2.8429	0.816618	1.60948	2.19248	0.275589	1.6316
NM_001014850.1	16.7766	18.1094	19.1974	23.4232	20.8226	18.5434	12.31	17.3801	15.2191	16.2977	16.7219	15.4073	9.03194	17.4866	20.1618	20.3378	15.1879	18.8158	6.00582	7.94259	7.65461	10.6949	11.7123	11.4469	12.0041	11.5773	11.5398
NM_001014851.3	11.3942	8.47197	12.9459	11.5263	11.2295	15.2979	11.311	11.5197	13.0586	12.1411	11.1445	16.5151	9.16383	14.9782	14.5722	11.8478	14.1479	16.7651	4.98412	5.56752	4.92074	7.28281	6.33272	6.64265	8.58621	8.0807	7.5288
NM_001014852.1	6.36795	29.3935	19.8589	22.7832	18.6736	19.1372	12.7385	24.8761	18.9687	23.3851	26.4309	18.7152	8.81881	34.0388	30.9872	29.5041	31.7908	30.2738	3.85357	5.47667	5.6324	11.4885	11.7502	12.9571	16.438	15.8844	15.1887
NM_001014853.1	0	0	0	0	0	0	0	0	0	0	0	0	0	0	0	0	0.431206	0.3484	0	0	0	0	0	0	0	0	0
NM_001014854.2	4.87722	15.4276	13.2987	12.6814	11.5221	9.24277	11.1208	31.7103	26.1234	29.6511	31.5319	24.6108	6.9248	27.4693	28.338	29.282	26.935	26.8155	3.67804	3.14138	2.97547	6.07942	6.77064	6.92055	6.25509	6.10761	6.42992
NM_001014855.1	17.1979	36.8472	29.28	38.5807	35.3479	28.5509	43.1965	64.5684	54.0825	54.7346	57.5297	45.4976	11.4148	38.3595	36.8432	36.7944	31.2984	26.636	13.0968	11.6975	12.1622	23.5213	23.5194	23.6355	27.3157	23.4738	28.6803
NM_001014856.1	59.9869	99.1056	103.199	118.36	105.19	94.8202	68.8333	93.1614	96.4132	112.27	112.044	92.657	31.5114	92.7944	100.371	104.111	103.96	91.9464	31.0621	30.3948	31.6838	63.0107	61.8058	60.8763	72.4925	70.4115	70.9766
NM_001014857.1	0.727781	0	0	0	0	0	0.318296	0	0	0.090527	0	0	0.0739919	0	0	0	0	0	0.0488813	0	0	0.169413	0.289192	0.233167	1.14527	1.21175	0.909459
NM_001014858.1	9.57897	3.93405	4.10495	4.17756	4.63407	2.94984	11.0622	3.52448	4.30336	4.87678	5.24558	2.9809	13.9148	4.08022	4.19664	4.1284	3.11114	2.04181	3.31827	3.21864	3.20714	0.593343	0.645489	0.721873	0.460582	0.529764	0.317654
NM_001014859.1	2.7412	0	0.05839	0.0377436	0	0.05939	7.37715	0	0	0.0386558	0.178844	0.0570201	1.93409	0.14726	0	0.134251	0	0	8.66728	9.18967	9.45228	0.396874	0.176658	0.192311	0	0.340907	0.319793
NM_001014860.3	8.45748	73.6816	78.9225	92.2876	79.9966	56.7987	42.6647	67.5106	59.0097	74.8247	81.1567	67.8394	18.6709	61.7624	57.1894	75.8871	73.1078	58.2659	42.0775	53.9286	52.3512	66.0725	63.1042	66.239	60.4228	73.9627	65.6495
NM_001014861.1	4.90271	0.64465	3.05068	5.57684	2.21071	2.7475	5.53818	0.059509	1.49148	0.0344434	4.99949	2.79425	3.59193	2.75916	4.03992	3.13609	1.22622	0.354385	10.015	7.63153	6.79055	1.68964	1.2845	2.71447	3.11805	0.726745	1.07948
NM_001014862.2	1278.15	2925.27	2929.24	2871.79	2810.51	3030.17	907.979	2742.03	2644.38	2851.99	2646.15	2863.09	622.614	2867.16	2968.01	2901.31	2777.73	3016.16	453.98	459.468	452.012	1233.19	1220.31	1249.77	1503.94	1460.4	1488.65
NM_001014863.2	0.208328	0.759998	1.26796	0.708684	1.27241	0.815704	1.81163	2.92368	2.75548	2.89924	1.94806	2.65459	0.917433	2.2452	3.68957	3.74463	3.08448	4.04982	1.2525	1.37084	1.40979	3.20103	2.8878	3.38768	3.24953	2.88054	3.67814
NM_001014864.1	0	0.0533382	0.0246732	0	0.100946	0	0.115547	0.0255987	0.027825	0	0	0	0.0268086	0	0.0226714	0.0851875	0	0.0738508	0.43203	0.406422	0.366784	0.0406562	0.0834676	0.136449	0.109691	0.0772363	0.134442
NM_001014865.1	20.7784	36.6683	35.4552	36.6516	33.5125	28.2327	18.7689	37.1024	34.1908	39.2779	38.8567	28.2971	11.0087	31.0596	34.3774	34.9855	32.5883	28.2654	14.1962	13.5401	13.2952	27.1563	26.9933	27.6156	28.9116	30.5594	29.4709
NM_001014866.1	4.69179	16.2239	14.6028	12.8374	13.4884	13.2604	4.68189	18.7787	14.5106	15.1916	16.9324	14.6382	5.15085	17.2704	16.8298	13.9791	14.1908	12.7343	2.7905	2.87547	2.60056	7.85187	7.79834	8.31842	7.95615	6.64283	7.84412
NM_001014867.1	16.6281	41.6653	37.0613	35.3512	37.5708	28.4212	20.7513	32.5977	31.0004	34.9983	30.0373	25.0108	14.9654	29.0381	32.2308	29.4024	29.9734	24.8323	14.2785	14.3259	13.8069	18.3451	18.6227	19.6124	20.4443	19.8298	20.6768
NM_001014868.1	8.95783	10.3711	9.52597	6.2826	8.91902	10.1205	5.5497	14.2041	12.9141	7.01049	6.43578	13.3699	14.283	31.5218	20.1014	14.335	16.7444	17.4371	0.135944	0.102919	0.122622	0.122936	0.134169	0.0510615	0.0343561	0.0690812	0.0787515
NM_001014869.1	28.0883	57.5851	46.5935	58.04	49.8798	35.7802	36.5513	55.8647	51.3008	56.306	53.1413	38.5085	16.9202	39.7987	47.0943	55.3562	44.0706	33.5921	34.3381	34.0974	35.6488	45.9534	48.2218	47.0199	50.559	48.7025	50.6449
NM_001014870.3	1.83991	3.85044	4.20791	3.67312	4.32059	6.89847	9.32776	4.62639	5.60251	5.27673	6.60346	4.95671	1.38278	4.97218	3.1708	2.67917	3.15497	6.57629	3.44762	4.43168	2.98851	3.28772	3.8466	3.37348	3.92667	4.17775	4.03574
NM_001014871.1	0.0472326	0.567757	0.420458	0.0608922	0.244188	0.383225	0.0924788	0.353123	0.273243	0.195518	0.126876	0.0469131	0.0534876	0.337532	0.35341	0.221464	0	0.303585	0.0223429	0.0437108	0.042534	0.145139	0.196477	0.134865	0.179192	0.0606165	0.0805435
NM_001014872.2	0.830034	1.41164	2.19492	1.54906	2.34514	2.26924	1.3999	2.27876	2.56824	2.84454	3.0635	2.12869	0.548813	2.17158	2.08375	2.61522	2.31952	3.06993	0.650342	0.623237	0.495972	0.848131	0.704319	0.920744	1.04543	0.913112	1.06897
NM_001014873.1	42.9416	57.8519	66.142	62.5926	70.0021	61.9498	48.4972	70.5717	65.2282	64.1549	74.8656	67.3182	29.195	61.0547	66.6007	64.4687	65.3478	64.9055	25.3592	26.1039	25.54	42.5307	42.7534	41.9006	47.6833	45.9849	47.1153
NM_001014874.1	0	0	0	0	0	0	0.240622	0	0	0	0	0	0	0	0	0	0	0	0	0.202632	0	0.0829171	0.10255	0	0	0	0
NM_001014875.1	19.4973	52.096	40.2315	41.8991	39.2041	34.4734	38.4249	54.4372	47.6271	49.6221	46.0434	41.1369	14.7917	62.7982	39.568	39.7475	39.2399	34.1172	18.2927	19.15	18.4487	21.9773	21.0598	20.6586	26.6568	26.9078	27.8543
NM_001014876.1	40.0571	136.598	116.043	123.24	126.596	93.6991	55.6318	127.101	111.004	130.174	134.165	92.3969	17.6198	121.69	112.634	121.664	111.031	87.4921	50.0014	48.0022	47.7737	74.4375	74.8154	74.8195	89.8829	87.9747	90.5434
NM_001014877.2	5.51062	3.30254	3.68219	4.05001	3.85678	5.65278	0.269031	0	0.166725	0	0	0.34208	1.85043	2.4127	2.59051	2.5463	3.1163	3.35504	2.02017	1.71077	2.07014	3.92447	3.68772	4.01057	2.70008	2.84234	3.13978
NM_001014878.2	1.18246	1.53646	3.40369	1.68281	2.62124	4.56152	0.882	1.66205	2.5066	1.61734	1.64486	5.02528	1.0665	2.82929	3.79083	2.1454	3.13794	4.93672	1.5744	1.37047	1.28399	1.13799	0.85515	1.01341	0.747156	0.975404	1.04479
NM_001014880.3	1.87758	5.55298	6.30226	5.44038	5.77616	4.47296	2.67997	4.88088	4.36048	4.76255	5.11962	4.75522	1.21939	3.91056	2.70142	3.96167	3.47202	2.81414	1.54957	1.56959	1.37579	3.22764	2.75072	3.46188	3.21738	3.41725	2.88518
NM_001014881.1	15.3569	17.9431	24.678	19.0055	22.8616	25.0866	10.5273	15.4271	21.3237	18.3214	15.8664	21.5068	6.79847	17.0582	21.5074	21.4721	21.6876	22.5613	5.50107	5.05188	4.78329	10.0542	10.82	9.94824	10.4926	10.0908	10.2952
NM_001014883.1	0.27977	0.127064	0.218689	0.289894	0.461719	0.211161	0.525569	0.233152	0.276387	0.300469	0.298892	0.214269	0.103181	0.589419	0.212907	0.410842	0.513845	0.4169	0	0	0.0481626	0.0748959	0.0827033	0.0402961	0.0428417	0.0782378	0
NM_001014884.1	410.11	552.356	373.512	421.983	401.047	369.948	351.166	563.791	403.072	446.08	443.316	364.918	269.789	642.609	384.657	417.657	411.702	402.095	177.706	179.414	177.854	162.491	159.673	160.561	170.778	169.633	170.393
NM_001014886.1	0	0.000269964	7.31506e-06	0	0	0	1.49461	0	0	1.71056	0	0	0	1.17481e-08	0	0	0.661968	0	2.08067	2.11863	1.63307	1.83682	1.59989	1.30917	0	1.16582	0.782376
NM_001014887.1	0.670029	8.77659	8.91748	3.9741	5.70702	8.08253	3.73364	9.43404	8.78543	4.45858	7.51411	6.80744	0.734365	5.5386	9.88398	8.61497	8.09434	8.33013	0	0.112486	0	0.503305	0.343064	0.79818	1.02965	1.52543	1.2155
NM_001014888.3	5.91414	19.4843	15.8471	17.6778	14.013	18.1078	10.5799	18.4087	13.5126	17.8203	17.2525	15.4454	6.0212	15.0133	16.9846	16.9346	14.2385	14.0988	3.15834	4.1879	3.58336	6.29324	7.57877	8.1151	8.83811	7.24298	9.10016
NM_001014889.1	158.949	182.527	152.844	179.383	152.339	132.361	281.415	195.974	165.257	205.397	199.165	148.843	64.7298	180.105	147.498	152.907	151.788	135.49	305.239	305.611	306.657	192.843	191.638	194	216.715	214.287	214.767
NM_001014890.2	0	0	0	0	0	0	0	0.0237809	0	0	0.0202418	0	0.0249082	0	0	0	0	0	0.155324	0.116557	0.0425955	0.0094411	0	0	0	0	0
NM_001014891.1	38.0141	45.0765	35.3177	37.8061	36.3085	42.275	52.7184	53.6364	38.2507	49.2889	38.6407	41.1895	30.5571	78.4714	40.07	36.1591	37.0041	38.4414	57.6907	58.7646	60.4849	24.1952	25.094	24.2976	25.296	24.4669	24.0859
NM_001014892.1	3.58453	1.15561	0	0	0.443357	0	1.79928	2.47957	2.48772	2.83673	1.34724	0.411496	6.51355	2.5234	3.38216	3.14915	2.86453	2.60085	2.57934	2.42029	2.11571	2.02948	2.13901	1.80277	2.0126	1.92627	1.93879
NM_001014893.1	0	1.71043	2.64917	3.43181	1.33567	2.29657	0.438736	1.81188	3.65503	1.23415	1.05982	4.02487	0.143362	2.27253	4.02113	2.59843	1.0666	3.49109	0.252381	0.302951	0.0324438	1.05723	0.643238	0.833086	0.872346	1.0361	0.839696
NM_001014894.1	1346.05	4620.4	4341.08	4561.64	4451.43	4350.28	1266.53	4171.41	3978.75	4412.38	3959.01	3862.6	864.425	4114.37	4027.1	4261.05	4118.71	3896.52	951.191	955.133	962.174	2233.57	2262.17	2260.33	2789.95	2742.66	2811.64
NM_001014895.1	33.6943	73.5339	83.613	81.0844	76.838	88.5892	26.8409	83.3368	83.483	78.7124	75.9493	94.1506	28.0493	79.6391	82.5115	62.6822	68.5084	84.814	14.437	15.4692	14.7669	45.8305	44.7379	44.5246	49.2695	49.1799	51.3991
NM_001014896.1	11.8005	22.2014	21.1489	21.34	23.7662	25.4994	10.8291	21.1514	18.126	18.1423	16.8799	24.6553	9.64126	22.8133	18.2648	15.769	20.1341	22.0768	30.0211	30.5905	30.2513	24.2962	24.6216	25.6995	25.7898	23.4184	25.6841
NM_001014897.2	11.0096	12.8118	11.9859	12.156	12.2868	11.6492	15.5375	12.4347	12.6452	13.1902	14.6501	11.3408	7.11786	12.3889	12.8476	13.6957	13.1284	13.178	8.13148	8.52905	8.70967	7.65931	8.35709	8.53262	8.12569	7.75599	8.68631
NM_001014898.2	0.0609116	0.0645579	0.00916146	0.00573396	0.00188374	0.000447322	0.000766074	1.60571e-05	6.77309e-07	0.000190794	0.00956145	0.0201009	0.000122117	0.00164336	0.00390068	0.0894636	0.00022833	0.000225822	0.00231021	1.50862e-05	6.89096e-09	0.00078275	0.000779799	2.03615e-05	1.00364e-05	0.0172224	5.25683e-06
NM_001014899.1	9.72978	0	0	0	0	0	8.75377	0.100252	0	0	0	0	8.01723	0.0974335	0	0	0	0	7.49417	7.48387	6.88333	0.518352	0.756293	0.80275	0	0	0
NM_001014901.1	16.4253	24.4566	38.2606	44.9665	41.4811	33.0258	25.1102	25.4942	33.6281	38.09	46.7824	28.863	11.0351	19.9423	33.0678	43.8916	31.9229	26.6715	13.8459	14.7058	13.6132	19.1406	20.4176	19.7452	21.9672	21.0633	22.2037
NM_001014902.4	4.25243	0	0	0	0	0	1.58875	0	0	0	0	0	10.5217	0	0	0	0	0	0.865186	1.10565	1.04097	0.0443671	0	0	0	0	0
NM_001014903.1	2.09796	8.5396	8.35214	10.3907	8.79671	8.70161	6.72551	7.96332	8.98677	7.38323	8.65237	8.88418	2.08526	7.70005	8.94082	8.42157	9.25057	8.31258	6.22121	6.58536	6.70191	9.44698	9.3643	8.8532	9.84167	9.77932	9.07868
NM_001014904.1	26.3364	39.5712	39.118	41.7624	36.3356	40.7088	50.323	43.2089	41.5578	43.3646	43.9548	37.8677	34.8651	47.6421	38.6584	36.2959	33.9895	34.6387	56.3277	55.4005	56.4524	34.4702	33.8939	33.921	36.436	35.8443	35.2971
NM_001014905.2	7.08645	9.11828	8.87136	8.52539	8.46126	10.272	1.56757	2.6593	2.83831	2.14172	2.76143	2.46289	5.1235	10.3701	8.93379	8.31953	7.46928	9.80266	4.12409	3.71162	3.60178	5.31723	5.18303	5.57864	5.36374	5.3555	5.6544
NM_001014906.1	77.3883	138.564	126.039	134.794	126.19	128.896	67.7437	125.755	120.113	119.118	132.454	119.658	44.878	126.659	132.057	141.837	112.609	121.937	32.3757	31.6016	29.7464	92.3556	93.5932	94.5638	97.5221	91.505	96.1241
NM_001014907.1	7.06056	84.0184	35.925	42.59	36.5033	33.9201	17.0826	77.7604	39.9174	38.0048	44.5849	30.8198	6.1082	91.6249	42.7392	42.2855	38.6693	34.4386	11.803	10.681	11.0403	24.5665	23.9745	24.7073	28.0949	28.4403	28.1866
NM_001014908.1	8.67904	8.32904	11.8414	11.1388	10.3205	8.41457	8.69495	11.7965	8.14232	11.1644	12.1521	11.342	7.08592	11.9388	9.23971	7.25448	10.7938	11.1849	12.5547	13.1017	13.5697	8.59128	9.39963	10.9823	9.73488	9.28753	8.96044
NM_001014909.1	0.115555	0	0.0238728	0	0	0	0.0447251	0	0	0.0316117	0.0210816	0.0233139	0.129706	0.0240908	0	0	0	0.0476412	0.24804	0.353127	0.188544	0.0688381	0.242282	0.243729	0.212239	0.28822	0.162582
NM_001014910.2	0	0	0	0	0	0	0	0	0	0	0	0	0	0	0	0	0	0	0.0534995	0	0	0	0	0	0	0	0
NM_001014911.1	1.74264	0.666663	0.332244	1.64785	1.26467	0.675737	1.01538	1.33283	0.464845	0.973523	1.12366	1.53073	1.99438	1.79316	1.03917	0.689724	1.45888	0.848611	0.446054	0.832102	0.477834	0.196125	0.449931	0.715991	0.340651	0.460104	0.594507
NM_001014912.1	8.62894	26.8509	14.6107	22.4204	19.3898	7.92606	10.8916	38.0765	24.9608	31.4442	30.9295	13.7546	6.01623	26.9706	18.9883	21.3186	16.4404	7.46457	13.165	13.4304	14.2924	12.0132	11.8642	12.1969	9.29553	9.76537	9.71474
NM_001014913.1	0	0	0	0	0	0	0	0	0	0	0	0	0	0	0	0	0	0	0.166158	0.253641	0.171626	0	0	0	0	0	0
NM_001014914.2	36.1556	64.8995	54.5697	62.3511	60.1104	58.5986	59.9378	71.5501	59.3604	71.9162	65.65	53.3382	38.6099	76.4725	56.7143	58.3383	57.6501	59.1132	44.7213	45.8164	45.7287	37.6396	39.6469	38.7191	47.1388	46.1842	46.5397
NM_001014915.2	10.5035	9.09287	10.7346	10.8341	12.8811	17.8772	6.85325	14.4697	16.9504	14.5867	15.885	15.4632	7.66913	7.31797	13.4741	11.2771	14.4413	18.6489	2.07864	3.03484	1.64536	4.69867	4.92155	6.11296	7.89586	7.55426	5.82915
NM_001014916.3	100.474	281.857	367.832	347.634	354.012	414.153	174.454	305.311	353.375	351.566	299.879	419.035	77.3909	372.864	372.364	346.621	396.544	455.837	84.1604	84.8247	83.1604	135.845	136.432	139.335	212.439	200.725	206.548
NM_001014917.2	6.2686	5.19846	6.20586	7.10284	6.10051	7.02356	4.23916	4.92448	7.19498	5.9739	7.92079	6.85367	3.71081	4.732	7.07759	6.80067	6.98026	6.57882	1.82212	1.90456	1.51149	3.64418	3.5752	3.29171	3.20393	2.57211	3.16785
NM_001014918.1	0	0.547803	0.226064	0.567403	0.225914	0.204648	0.0667731	0.31428	0	0.156401	0.303616	0.264613	0.113964	0	0.356053	0.300673	0.123568	0	0.314521	0.193774	0.236394	0.495297	0.698316	0.842242	0.88698	0.795722	0.702844
NM_001014919.1	6.95154	10.0781	10.0085	11.3711	10.6915	8.49727	6.48608	9.87681	9.05323	11.9671	11.2101	7.29008	3.76477	7.32319	11.152	12.5386	10.1809	6.06901	4.64091	5.11843	4.66286	8.43436	8.37798	8.48532	8.93887	9.40221	9.14709
NM_001014920.1	7.50325	22.0299	15.9369	13.9507	13.9141	16.6268	14.4031	29.2848	16.0556	15.0009	15.4039	17.0892	5.72589	34.4299	17.406	14.1834	16.2808	17.1526	5.57729	5.4319	5.37319	9.16991	8.67969	8.8036	11.2881	11.4973	11.2015
NM_001014921.1	0	0.137521	0	0	0.182876	0.14293	17.3113	22.6023	24.0165	26.5535	26.9045	19.6554	9.92811	23.3141	22.1383	25.0052	22.1523	17.6596	0	0	0	0	0	0	0.0368109	0	0.0403345
NM_001014922.1	0	0	0	2.35203e-07	0	1.63037e-07	2.14752e-07	3.60111e-08	3.68743e-07	0	0	5.05413e-08	0	1.0841e-07	0.0358884	6.42746e-07	4.8457e-07	0.038935	0.0357722	1.6979e-07	0	0.0644491	1.17592e-08	0	1.15541e-07	5.2096e-08	1.89264e-07
NM_001014923.1	0	0	0.0395024	0	0.20203	0	0.120536	0.040966	0	0.0522945	0.0348368	0	0	0.199126	0	0.045298	0.0405076	0	0.423048	0.820746	0.70814	0	0.118668	0.0329058	0	0.0279783	0.12343
NM_001014924.1	5.87451	23.2034	22.7214	24.6587	21.7726	18.3973	9.84888	22.4225	22.6538	24.3047	27.8387	17.3418	3.31153	20.2966	21.4486	23.7107	19.4572	16.2765	7.49089	7.82924	7.02491	19.0321	17.5845	17.1979	22.6669	22.0469	22.7834
NM_001014925.1	5.85826	3.87689	3.38102	5.28873	3.3757	4.08195	2.81026	5.00828	4.47779	3.71359	5.63457	3.79941	1.71908	4.69438	5.07179	5.11184	5.09286	4.74793	0.969556	0.592111	0.706745	1.41704	1.29428	0.983207	1.52727	1.87258	1.60038
NM_001014926.1	1.25939	0.132737	0.180204	0	0.0614402	0.183291	1.37061	0.186934	0.033866	0	0.0795252	0.0586584	0.850592	0	0.137945	0	0.0307824	0.282802	2.42626	2.24715	2.10449	0.0247505	0.0126998	0.0511155	0	0.0134397	0.0272971
NM_001014927.1	17.9076	85.3027	60.3718	56.9334	59.6203	36.9452	23.8671	77.9513	61.6252	46.2565	67.814	40.3326	8.63104	39.8491	59.4789	62.4804	54.3191	39.6896	12.9841	12.1464	11.9787	20.4787	23.6914	23.6231	22.5011	18.3159	23.1624
NM_001014928.1	697.672	2701.25	2774.47	2655.22	2696.04	2756.45	808.016	2678.4	2730.92	2938.78	2566.67	2772.77	539.924	2543.11	2750.48	2712.91	2770.82	2577.49	583.299	577.734	563.099	1112.83	1117.59	1118.24	1358.07	1369.71	1375.71
NM_001014929.1	1.01459e-08	0	0.205548	0.0228702	0	4.36536e-10	0	0	0	0.447038	0	5.46483e-10	0.0825068	0	0.00674062	0.143813	0.450133	0	0.172243	0.0780724	0.271622	0	0.151761	0.146168	0	0	3.09007e-05
NM_001014930.3	7.06337	13.3664	10.879	16.1809	11.2409	8.23128	22.9036	17.0976	15.6424	23.432	20.6475	14.8584	7.88271	8.86197	13.0425	15.9145	13.9696	6.60342	15.2336	15.5922	14.925	9.31776	8.45961	11.4012	8.7189	9.43468	8.194
NM_001014931.1	66.1924	77.7258	77.5242	79.4044	78.5384	73.102	71.1338	75.1569	87.1393	91.3452	87.8763	77.3349	36.5796	80.1067	77.7751	88.854	77.6429	75.3723	24.8334	25.5419	24.1215	31.884	32.761	32.5424	35.8557	36.1302	38.4065
NM_001014932.1	100.778	144.249	120.452	131.406	123.665	112.86	92.9291	141.827	128.743	135.377	129.817	110.929	61.5736	125.537	124.375	131.878	117.733	111.404	87.4074	87.1819	83.3921	100.269	100.538	102.327	120.63	119.443	120.768
NM_001014933.3	10.9149	63.8027	52.2553	63.6189	55.3248	41.3943	23.4154	57.8258	52.6634	56.946	60.1281	37.3146	7.68108	46.9875	47.2458	50.2245	47.1223	38.5644	32.5524	32.0622	31.4833	60.2739	61.8958	60.5725	74.3273	74.1785	73.782
NM_001014934.1	3.57012	20.8726	20.8782	24.0015	21.1439	15.8395	11.4375	19.3917	18.3782	16.3197	23.7722	17.9958	4.0132	15.8221	17.9007	19.8346	16.6587	17.2149	8.64717	7.96482	8.61006	16.1944	16.7611	16.1459	18.6996	18.8652	20.5062
NM_001014935.2	76.3517	87.3454	118.13	108.04	111.166	116.425	73.8238	96.9691	104.326	110.696	118.14	112.871	52.5367	87.4243	106.159	106.765	111.307	119.196	42.5644	43.1748	41.8846	73.6742	71.5998	74.7819	80.9678	79.4679	81.2656
NM_001014936.1	426.405	1561.28	1590.55	1544.89	1518.71	1399.56	379.642	1386.62	1334.27	1470.04	1351.64	1333.26	272.602	1585.87	1473.96	1474.67	1554.2	1422.82	443.029	444.102	440.544	846.258	844.498	853.483	1057.4	1041.54	1053.55
NM_001014937.2	0.91522	2.6055	2.49121	2.499	1.95227	1.4743	1.3324	1.93627	2.46536	2.12958	2.50652	3.16533	0.110293	2.05976	2.51929	1.71001	1.47349	1.79053	0.83438	1.00181	0.874491	1.4892	1.03515	1.39574	1.4573	1.41669	1.80298
NM_001014938.1	0	0	0	0.0302046	0	0.0237601	0.0461381	0	0	0	1.35455e-05	0	0.0797267	0.00419114	0	0	0	0	0.0776362	0.196335	0.0470171	0.237414	0.100093	0.265647	0.323475	0.189853	0.407107
NM_001014939.1	55.0894	76.3201	64.9961	81.0565	70.3872	56.6339	58.6444	79.124	69.2305	89.4255	77.8949	63.1164	39.6754	79.935	69.6848	71.304	64.1678	60.4042	26.1975	25.7033	26.8524	42.5813	44.9079	43.8094	46.4826	44.147	45.5934
NM_001014940.1	0.402545	0	0.0554469	0.0358423	0	0.0845942	0.545043	0	0	0	0.0244739	0.0541467	0.752825	0	0	0	0	0	0.650979	0.627966	0.721062	0.114221	0.0586148	0.117949	0	0.0496092	0.0251884
NM_001014941.1	37.0518	30.5024	21.6173	26.2416	38.8092	21.7425	30.2145	49.5847	49.9333	60.461	64.6563	51.9526	22.6385	39.7176	43.8497	48.4144	46.8555	38.4296	35.2538	35.7149	38.6567	42.2696	44.8445	42.2432	53.5211	48.3816	51.1645
NM_001014942.3	3.71359	3.01119	2.38029	3.16037	3.34266	3.18242	3.84277	4.64771	3.37963	3.32122	5.22606	3.06155	5.30291	4.71975	3.7176	4.56442	5.09478	5.41454	4.34991	4.6344	4.90716	3.21488	3.35548	3.12691	2.78527	3.53937	3.19572
NM_001014943.1	4.83181	4.80921	4.0118	5.40939	4.21223	3.67535	9.06123	4.60252	4.29261	3.78594	4.65831	3.71266	8.09467	4.86148	4.73	4.80835	5.66404	4.19807	4.78664	5.0441	4.13707	3.35532	3.98096	3.71584	4.22238	3.92346	4.36558
NM_001014944.2	10.5902	21.9343	21.7609	22.9652	21.3754	18.6715	18.4686	21.4	21.9762	19.2592	22.9561	18.9969	10.2924	20.4385	21.1406	20.2913	22.9172	20.0918	13.6541	13.1641	13.9987	13.9044	13.7941	13.3497	13.5652	12.8191	13.3688
NM_001014945.2	95.7686	0	0	0	0	0	129.322	0	0	0	0	0	45.4898	0	0	0	0	0	95.1433	97.8571	93.8231	0.0811882	0.0277221	0.0558721	0	0	0
NM_001014946.1	0.416893	0	0	0	0	0	2.67509	0.0620572	0.0616051	0	0	0	2.5897	0	0	0	0	0	0.144628	0.348396	0.236294	0.0639118	0	0	0	0	0
NM_001014947.1	43.1696	17.587	20.4187	12.7343	13.6385	20.7242	58.6291	37.1667	27.3382	23.6769	24.523	32.3046	105.448	50.0701	32.5037	25.6568	28.6539	36.2211	40.5587	41.4029	40.4976	16.3224	15.9096	14.6575	19.9613	19.439	19.7124
NM_001014948.3	26.4682	35.5183	41.3079	42.43	41.7679	39.0935	36.3286	39.1642	40.2851	39.8761	40.0261	42.1856	34.8588	42.9553	43.7115	42.8151	40.3014	42.5181	20.1668	19.4117	20.1342	27.6941	26.6711	25.3598	32.7481	33.1873	32.5539
NM_001014949.1	0	0	0	0	0	0	0	0	0	0	0	0	0	0	0	0	0	0	0.0385831	0.029613	0.0297574	0	0	0	0	0	0
NM_001014950.1	151.378	4.29663	23.4972	0.176978	4.69522	24.8788	144.439	34.9231	30.2502	0.181291	0.421843	85.4644	86.6832	51.6385	59.4022	2.65214	22.7261	43.1836	45.4663	45.7292	43.8087	44.5859	44.6519	42.9007	19.4705	19.032	19.41
NM_001014951.3	9.35224	1.61108	0.367538	1.13688	0.519918	0	11.1519	1.13575	0.176107	0.843643	0.891514	0.0993078	19.9235	0.32965	0.0897204	0.324696	0.125637	0.060298	10.9216	9.50768	10.5837	1.20455	1.40049	1.57415	2.43318	2.31372	2.37875
NM_001014952.1	1.53706	1.10319	1.74645	1.26104	1.7631	1.43028	1.6575	1.1296	1.27899	1.26144	1.20188	1.35117	1.898	1.51073	1.93843	1.85423	1.64983	2.44454	0.819783	0.817913	0.684977	0.915579	0.844029	0.88762	0.937473	0.953207	0.875152
NM_001014953.1	2.11405	2.48146	2.20658	1.96207	1.94675	1.66756	2.63401	2.92808	3.51167	2.42632	2.40788	2.46753	1.07192	1.66537	1.95542	1.49683	1.1053	1.44717	0.960889	0.812271	1.00344	2.02332	1.83424	1.86729	1.70773	1.31003	1.71884
NM_001014954.1	4.27737	5.02195	7.74947	5.99916	5.25633	5.45538	12.424	10.5136	8.72037	12.8435	10.7687	9.07459	1.07765	0.558018	0	0.469782	0.939419	0.93704	0.697103	0	0.281474	0.198681	0.269129	0	0.476029	0.40274	0.682179
NM_001014955.1	43.3787	37.6707	32.4482	35.9726	33.7113	28.9128	45.9581	48.0767	43.8313	39.1472	35.183	43.2064	71.0269	51.5055	49.3561	43.2292	43.5321	36.0057	2.65604	3.00837	2.78779	1.42233	1.16771	0.945094	2.13694	2.28343	2.08702
NM_001014956.1	0	0	0	1.26393	0.423959	0.580496	0	0.000131506	0	0	0	0.870917	0.00728676	0.476987	1.31556	0.067244	0.217908	0.76826	0	0	0	0	0	0	0	0	0
NM_001014957.1	4.67121	69.788	41.6038	30.5957	32.9991	46.4034	6.94444	57.2953	28.3858	21.8463	30.5581	29.8811	3.63914	75.3708	42.6168	35.8843	38.5158	52.3368	0.877734	1.24343	0.648354	13.2057	15.6653	13.236	13.9655	15.1818	17.2259
NM_001014958.1	0.0984342	0.47206	0	0.336358	0	0	0	0.257262	0	0.830045	0	0.320614	0	0.299494	0.258451	0	0	0.236977	0	0	0	0	0	0.195986	0	0	0
NM_001014959.1	0.116788	0.419161	0.49216	0.640674	0.91495	0.700856	0.764572	0.634619	0.275156	0.229867	1.15308	0.376903	0.982728	1.12426	0.598816	0.783005	0.685521	0.86176	0.458061	0.496981	0.19438	0.275981	0.235407	0.0775785	0.354492	0.312243	0.134196
NM_001014960.1	12.7102	23.5435	13.333	14.5048	14.8728	12.9336	11.8588	18.3546	14.5166	16.3938	18.5679	13.6536	11.3828	18.4851	12.9755	16.3358	16.1572	15.3318	3.6535	2.54098	3.5621	5.4224	4.66017	6.61208	4.97436	3.39825	4.63552
NM_001014961.1	2.86782	3.26782	3.46978	2.02112	3.4695	3.87348	3.95467	5.84935	2.37163	2.85658	3.15866	3.87676	0.000398517	2.80281	2.24357	4.01173	2.25558	3.08088	1.84791	2.28289	2.17258	2.29272	1.7135	1.69464	2.60051	2.00816	2.14132
NM_001014962.1	11.2239	22.1937	22.5422	28.6245	25.9235	22.9295	14.921	22.7844	22.301	21.9599	27.3969	19.0614	7.73647	19.897	23.6241	26.4744	21.3254	18.8682	7.26156	6.51741	6.37598	16.4218	16.6371	16.6571	18.7371	17.0881	18.3971
NM_001014963.2	11.7443	25.7574	33.5949	29.5739	32.0663	32.9856	22.6899	31.2505	35.3125	31.7298	35.7495	32.7521	13.0406	34.4802	34.5072	31.7069	35.2132	35.3003	28.4363	28.229	28.9691	25.4339	25.4098	26.212	24.2631	25.1136	24.2496
NM_001014964.1	27.0738	48.1021	48.2727	43.7489	49.228	44.4872	28.4993	53.2288	47.9817	45.5001	51.8583	49.0301	20.4842	43.3918	48.4586	45.0194	45.5472	39.7147	11.631	11.9457	12.8484	23.2763	23.1576	22.6463	26.539	26.1307	26.3695
NM_001014965.2	5.13863	6.52918	9.17752	7.0454	6.48079	6.59921	5.27233	5.99006	7.43782	6.79571	6.11242	6.28826	3.88282	4.56106	4.83691	4.87545	6.92664	7.66094	2.54673	2.68948	2.32397	3.21978	2.94396	3.15432	3.90726	2.39716	3.9563
NM_001014966.1	49.4595	61.6463	66.8874	58.6444	59.5837	69.2463	55.4633	67.4757	66.2987	57.2898	59.7068	69.3121	42.0107	63.2717	67.8268	65.3635	67.0431	70.7881	16.9417	16.2895	16.4553	25.2925	23.4325	25.0339	28.8251	28.0351	28.9852
NM_001014967.1	0	0	0.174104	0.0685237	0	0.209699	0.072393	0	0.424042	0.348281	0.340351	0	0	0	0.537394	0.346082	0.226428	0	0.245422	0.104953	0.216846	0.0469248	0.0702771	0.132699	0	0	0
NM_001014982.1	2.76519	0	0	0.0467497	0.073987	0	2.36711	0.0375104	0	0.0478812	0	0.0353159	1.84469	0.0364696	0	0	0	0	1.37064	1.43531	1.578	0.745299	0.795188	0.707999	0.112754	0.291524	0.246756
NM_001014984.1	0	0	0	0	0	0	0	0	0	0	0	0	0.141077	0	0	0	0	0	0	0	0	0	0	0	0	0	0
NM_001015511.3	0.0881002	0	0.108833	0.132239	0.182505	0.0908266	0	0.00819451	0.108115	0.191118	0.245335	0	0.0697779	0.204434	0	0.161547	0	0.117102	0	0.0728685	0.0444708	0	0	0	0	0.0204096	0
NM_001015512.3	968.284	2813.82	3091.86	2885.7	2984.55	3158.09	762.961	2503.12	2818.72	2861.49	2439.22	2798.14	782.311	3204.47	3180.63	3194.93	3296.78	3435.79	694.598	663.759	701.01	1185.8	1232.53	1098.52	1405.94	1363.31	1438.67
NM_001015513.2	4.64092	8.6112	8.82337	7.34525	7.65573	8.76827	5.94029	10.4003	8.25012	7.95504	9.53008	9.33176	4.68814	12.1136	8.82695	8.34647	8.07989	8.15971	5.09396	5.39397	5.0493	8.76622	8.71317	8.60336	10.0863	9.85025	10.105
NM_001015514.2	4.4581	21.4096	22.1686	25.2079	24.1196	21.5468	15.7185	24.2563	27.3612	20.7515	28.3508	23.9467	5.2322	22.4074	22.357	22.8893	25.5444	19.479	8.0596	8.14336	7.87238	7.59467	8.05119	8.50993	7.3856	7.25048	7.27533
NM_001015515.1	84.1629	126.328	104.268	120.264	108.456	94.0324	64.7323	84.8415	100.782	130.037	116.198	81.9495	32.066	59.7647	74.4068	79.4369	68.513	59.7849	38.6863	37.3923	37.8757	66.1323	68.3771	66.8013	89.0505	83.3435	87.0883
NM_001015516.1	3.45628	14.7117	14.6475	13.2115	13.8418	12.7648	6.5246	15.9263	15.4794	17.0752	14.8043	12.8628	2.92987	13.7832	11.5702	11.335	10.7435	10.1319	4.43406	4.87484	3.97059	8.97362	9.79477	10.0048	9.84074	9.90659	10.3384
NM_001015517.1	2.40932	4.26002	3.43289	2.77152	2.84238	3.56543	6.11341	5.88069	3.33939	3.24726	2.98487	4.09773	1.99466	7.59094	4.50788	2.67996	3.44173	4.78779	0.763534	0.815058	0.768211	1.11457	1.19826	1.0429	1.12129	1.12817	1.15355
NM_001015518.1	1.51696	3.1224	4.05459	3.17426	3.62128	3.60559	4.40383	3.06017	3.49853	2.66212	4.88141	4.65671	0.92774	3.83893	3.54881	3.8916	5.46033	3.64558	2.63633	2.49845	3.58718	3.31162	4.04031	3.87488	4.20581	3.85323	3.9405
NM_001015519.1	0.223309	0	0	0	0	0	0.234259	0	0	0	0	0	0	0	0	0	0	0	0.570533	0.633985	0.207285	0.114441	0.0317896	0.159025	0	0	0.096993
NM_001015520.1	2.24872	0.463705	0.250222	0.415858	0.329069	0.181796	0.56822	0.0741493	0.120903	0.0946493	0.157672	0.0698106	0.737087	0.216278	0.393907	0.164113	0	0.178096	0.0882668	0.0076479	0.024612	0.0147324	0.0151143	0.0304241	0.0795968	0	0
NM_001015521.1	4.77729	5.90636	4.30153	6.27289	4.87209	2.91545	6.76542	8.24818	8.15256	9.98112	8.86249	5.11029	2.00174	3.99503	4.02897	6.14626	4.88702	2.61242	3.33553	3.43962	2.9774	5.75094	5.92256	5.79593	5.61753	5.15125	6.06631
NM_001015522.1	10.0476	26.6431	31.2766	29.3431	31.3228	28.0992	13.0324	28.4553	30.2856	31.2929	34.9403	27.9567	8.35567	22.2257	29.027	28.4931	29.3657	28.6359	10.9461	10.3628	10.1853	22.6148	22.6675	22.3833	24.5029	24.1043	23.3156
NM_001015524.1	10.7859	11.4012	9.90149	11.9911	11.2013	10.3583	16.7855	22.6498	18.8022	20.7616	23.6475	17.2731	8.69706	19.5495	17.2586	20.2418	17.5265	15.9381	2.01813	2.69263	3.09101	3.47672	4.01389	4.77453	4.2094	3.54137	4.96464
NM_001015525.1	14.1256	21.4406	21.9288	23.4065	23.3355	22.0721	15.8646	30.133	33.9209	29.4125	36.9666	29.7451	10.0461	16.0436	24.4997	24.9992	18.0931	20.8917	4.76847	5.02945	4.39982	10.7812	11.6867	11.6982	8.15738	10.4443	11.5306
NM_001015526.1	1.26595	1.26117	0.662796	0.527571	1.30547	0.257177	1.53848	1.04575	0.458515	2.37314	1.60435	1.26188	1.40739	1.04747	1.12189	1.46097	1.3924	1.39517	0.264681	0.172726	0.491963	0.208889	0.660383	0.253739	0.289812	0.427486	0.429666
NM_001015527.1	27.052	45.7015	41.956	44.4557	42.75	36.354	28.287	49.7991	41.4611	46.7671	47.9634	42.071	17.1995	49.9821	44.0662	45.0903	38.0226	36.913	13.7049	13.871	13.6345	27.6653	27.5979	27.5942	32.4906	32.7306	31.236
NM_001015528.1	7.33631	41.8378	26.8755	28.0422	29.3252	21.7511	8.4755	39.603	30.0901	30.1098	27.9066	22.812	7.63361	38.0625	55.0066	57.2515	49.3686	37.4193	7.21366	6.8301	6.83245	16.0791	16.8482	15.3026	19.1616	20.1397	22.0528
NM_001015529.1	11.409	20.293	18.6353	21.9295	18.3917	12.7649	13.1836	14.9495	16.5932	20.9326	22.8529	13.8299	8.86204	16.0192	16.1842	20.0456	18.5644	15.7034	13.0208	11.95	11.9945	14.5371	15.3926	15.7782	14.057	16.103	14.9664
NM_001015530.2	0.376214	0.0280051	0	0	0	0	0.103771	0	0	0	0	0	0.30876	0	0	0	0	0	0	0	0	0.0320209	0	0	0.0115207	0	0
NM_001015531.1	1415.82	3946.37	4065.26	3868.18	3950.97	4048.34	955.712	3591.56	3620.57	3572.55	3605.01	3639.06	768.231	3381.93	3831.53	3924.62	3586.13	3676.23	595.008	600.598	590.939	1682.91	1670.34	1651.97	1948.19	1914.69	1942.72
NM_001015533.1	26.0017	7.62269	5.12856	11.1004	4.44402	4.2223	3.03335	10.3205	9.05525	10.8902	12.0099	5.8916	5.37569	3.85346	5.36059	5.19939	3.22584	4.28911	7.11139	11.2519	10.4195	6.57568	5.70811	6.99079	8.14709	5.8079	4.70499
NM_001015534.1	13.7267	27.9921	25.8001	24.6806	26.1772	27.2617	8.64098	20.0315	16.422	12.647	17.1399	14.1258	3.30292	31.9678	36.937	31.0396	34.959	35.4113	4.07648	4.08908	3.17234	10.9555	10.5447	11.1862	15.8383	15.6469	16.4544
NM_001015535.1	0.0830185	0.19897	0	0	0.0917849	0	10.1544	23.987	24.4109	22.648	26.7379	24.3249	0.195121	0.0884445	0	0	0.0930199	0	7.87332	6.41081	7.23074	13.0406	12.8678	13.2156	16.2268	15.8336	15.1799
NM_001015536.1	41.2285	64.2841	62.3422	57.8031	56.1442	67.5919	47.8705	64.6466	61.0601	58.0826	51.9036	63.064	28.7069	87.388	64.2257	57.0252	60.5071	72.1524	27.6504	29.3301	27.234	43.8241	44.6586	42.3639	50.7327	49.0625	49.2643
NM_001015537.1	0	0	0	0	0	0	0.084868	0	0	0	0	0	0	0	0	0	0	0	0.0673128	0.0496791	0	0	0	0	0	0	0
NM_001015538.1	21.8973	26.5394	21.2664	24.0492	25.616	17.8356	25.1502	29.1073	22.925	24.0107	24.7098	19.4937	22.0344	34.967	24.905	24.8176	22.2364	17.7327	6.69369	7.91891	7.58178	8.10371	8.22891	8.40809	10.5437	9.56431	9.45787
NM_001015539.1	72.6929	62.4202	58.4565	62.9235	56	51.8368	59.1017	62.7653	59.2283	65.1158	68.0966	53.3553	41.7587	50.9048	54.9002	58.3852	54.2374	54.8328	24.4706	21.7385	24.5627	35.9883	35.4396	32.9268	37.3167	36.31	35.3403
NM_001015540.1	21.5465	38.4153	35.6639	39.188	36.6263	29.6515	32.655	38.8392	33.4642	41.9974	37.5319	32.6254	16.9713	40.0487	34.2287	35.8884	34.8333	29.1387	25.4212	26.5508	26.2455	29.5263	29.528	31.3733	33.4392	33.6148	34.1734
NM_001015541.1	0.270051	0.0475926	0	0	0	0	0.578295	0.0457006	0	0	0	0	0.191589	0.0592829	0	0	0	0	0.192479	0.312512	0.252484	0.404961	0.310378	0.324597	0.260621	0.32126	0.266211
NM_001015542.1	0	0	0	0	0	0	0	0	0	0	0	0	0	0	0	0	0	0	0.0289213	0	0.02978	0	0	0	0	0	0
NM_001015543.2	1666.4	4224.15	4225.64	4235.21	4165.84	4390.81	1257.77	3971.32	3954.38	4076.76	3882.82	4157.59	900.219	3680.84	4219.92	4271.2	3903.9	4150.17	692.207	695.644	684.707	1939.03	1945.4	1949.66	2290.47	2250.52	2263.82
NM_001015544.1	1.64137	6.59192	6.48072	3.83192	4.94454	5.82579	3.81597	7.18099	4.66079	3.77359	3.15658	5.57711	0.195303	5.28608	3.95605	2.44611	2.16139	3.00244	5.9869	6.69219	6.38467	5.52246	6.86503	5.70822	5.61071	4.82841	5.90655
NM_001015545.1	10.4701	0.935598	2.87358	0.485534	2.16281	2.93793	9.49236	2.3613	2.13082	0.0581747	2.37156	4.9368	2.63255	3.77105	4.96772	1.62963	2.90688	8.47465	0.831176	1.5185	1.42781	1.31787	0.432284	1.20334	0.938202	1.37706	1.14979
NM_001015546.1	0.126297	0.10579	0.685055	0.421706	0.567241	0.431351	0.427246	0.338373	0.583074	0.691047	0.688338	0.445975	0.095893	0.460628	0.808966	0.524589	0.601906	0.780421	5.56537	5.58768	5.05866	1.27708	0.772442	1.11048	1.1181	1.18277	1.05294
NM_001015547.1	15.5059	27.4567	32.567	34.4426	34.2842	30.6223	17.3068	33.0981	33.2042	32.4758	37.4695	29.0154	11.8969	26.7308	29.8542	31.6702	33.8011	31.2626	9.23006	9.25929	8.83673	18.8218	17.7867	18.4405	21.8192	20.4809	20.4532
NM_001015548.2	1346.11	3696.18	4053.22	3546.2	3861.87	4291.46	1119.2	3616.18	3799.49	3821.59	3468.4	4456.44	808.781	3832.14	3851.8	3801.67	4122.74	4269.37	1165.96	1167.49	1150.3	2352.66	2363.84	2362.71	2727.2	2690.14	2715.52
NM_001015549.1	1.13278	15.0276	13.5824	10.0833	11.0017	14.4203	9.37074	15.4333	14.4264	10.6883	12.1806	12.3692	4.33952	33.398	18.0514	13.4727	16.0746	18.8283	3.71	3.63646	3.4473	9.3156	9.96585	9.96773	8.2393	7.46648	7.80372
NM_001015550.1	2.57655	0	0	0	0	0	8.93611	1.95887e-09	0	0	0	0	14.479	0.185682	0	0	0	0	0	0	0	0	0	0	0	0	0
NM_001015551.1	6.3941	22.4005	16.017	17.8518	17.0498	10.25	10.2697	20.462	16.251	18.0367	17.4885	9.25432	7.36424	22.3059	19.6	18.2955	17.9168	9.51187	3.37651	3.39133	3.07146	4.16088	4.33104	3.94538	4.87081	4.76619	5.297
NM_001015552.1	0.398138	0	0	0	0	0	0.288865	0	0	0	0	0	0.502677	0	0	0	0	0	0.197366	0.13067	0.155225	0.0105895	0.0326089	0	0	0	0.0116738
NM_001015553.1	10.773	33.1976	27.762	31.2467	28.9458	20.3536	15.8346	34.772	35.1799	31.7759	35.1518	31.9223	6.72429	20.31	33.167	32.4272	31.2254	24.3657	13.4697	13.3277	14.215	15.9141	15.4567	15.9262	22.5017	22.1711	23.3578
NM_001015554.1	6.00676	17.2263	17.6535	15.3564	15.1316	15.2703	8.45271	20.5318	18.7751	17.5861	20.9733	17.6245	5.11816	21.5298	22.8781	20.5312	22.804	19.8112	6.69111	6.82386	7.21004	13.0703	14.4438	14.268	13.9233	13.8133	13.8608
NM_001015555.1	116.871	149.833	125.761	123.115	122.234	98.3783	112.564	143.939	117.25	134.752	136.03	107.749	66.3658	119.358	116.771	123.853	114.66	97.6734	64.5457	64.9332	66.2834	68.4171	68.1163	69.9171	89.3762	89.7646	90.4275
NM_001015556.2	1502.61	2758.92	3147.95	2786.84	3004.67	3470.64	1195.09	2871.51	2989.47	2930.63	2897.69	3296.12	875.683	2790.48	3057.69	3078.41	2999.29	3103.1	877.685	884.67	878.55	1634.36	1641.34	1650.02	1905.25	1850.32	1889.23
NM_001015557.1	25.0216	43.4528	46.7769	40.9055	48.7028	39.6457	50.3441	42.5901	48.5142	39.8063	45.5764	50.2623	16.9646	26.8215	44.89	46.7349	48.2643	43.6416	98.0269	99.814	97.3519	71.1022	70.8543	71.5234	73.4788	72.7661	73.4992
NM_001015558.1	33.8613	15.0563	15.5674	14.1609	14.8957	10.2991	41.0415	33.726	25.6151	30.0588	30.5617	23.6795	38.3734	30.5392	23.2761	28.0646	22.611	20.3622	14.684	14.3756	15.3215	16.845	17.2005	18.1491	20.3873	20.6706	19.5895
NM_001015559.1	1.05369	3.05809	3.22654	2.72704	2.95178	2.67296	1.9319	2.72654	2.86166	1.79282	2.72978	2.18882	1.45749	3.08298	3.88526	3.38507	4.09613	3.67636	1.57713	1.11833	1.62879	3.14774	3.10715	3.21502	4.37624	4.61513	4.67136
NM_001015560.1	7.46887	18.4189	21.1019	20.9595	19.6949	21.5896	14.2307	17.5828	20.5017	22.2825	23.5304	16.9166	6.76853	15.768	18.6183	18.6827	19.4935	19.0109	13.644	13.4798	13.8106	14.0299	14.355	14.7656	16.9261	16.335	16.2764
NM_001015561.2	660.244	1644.85	1660.67	1672.03	1683.7	1617.9	527.897	1536.41	1582.81	1709.78	1489.76	1569.61	348.952	1562.53	1613.88	1661.27	1604.54	1498.16	364.536	361.581	357.69	703.158	709.796	709.698	833.925	823.987	828.063
NM_001015562.1	23.0283	26.9676	22.498	22.5693	24.4358	21.9177	25.031	24.6127	21.5737	21.9646	22.7556	25.2061	14.4861	25.7608	24.792	22.9433	23.3255	24.1202	3.39673	3.72273	3.76234	2.54631	3.68011	3.48556	3.7474	3.18741	3.58041
NM_001015563.1	3.14058	8.92069	9.57486	8.68517	9.06172	9.15307	6.55225	9.54952	10.1522	9.05658	11.1987	9.42495	3.98558	12.9061	11.1924	8.96708	10.7403	11.9382	4.49908	4.91926	4.60146	4.99709	5.33449	5.09216	5.29619	5.4138	5.83986
NM_001015564.1	13.486	38.5632	34.2093	43.0239	35.7406	31.066	14.0452	33.4993	33.7419	36.3337	39.808	30.1572	6.83083	30.387	33.7076	33.5968	30.2316	25.4264	12.5943	12.1818	11.9847	26.481	26.3789	26.4573	32.0147	32.0604	33.4026
NM_001015565.1	152.961	347.277	338.245	367.676	366.727	320.132	268.735	367.375	346.062	354.806	380.495	332.849	139.285	366.398	352.617	360.181	347.842	307.218	80.7739	83.1045	83.4252	77.9759	76.2329	77.8779	64.6029	61.173	61.9597
NM_001015566.1	95.9527	207.263	170.31	202.983	176.544	141.612	150.272	189.338	176.141	211.019	192.033	151.301	40.2522	174.052	159.534	168.121	159.885	136.446	166.508	166.203	165.02	160.972	167.425	161.411	176.267	171.761	178.967
NM_001015567.2	9.24728	17.0587	13.26	17.6017	16.9354	13.0418	10.5363	20.3478	14.2605	20.1796	17.2916	13.4503	6.07427	17.1886	16.0551	15.5527	15.4265	10.7995	11.3108	11.043	11.5197	15.3818	15.6684	15.3014	15.5434	16.8695	17.251
NM_001015568.1	11.6979	11.8192	11.0031	8.63701	11.641	7.86502	16.615	24.2722	19.6163	25.1685	25.6534	22.0901	12.7022	25.263	20.9193	21.0033	25.1444	24.2114	14.1063	13.5572	13.4669	12.9321	13.4295	13.2789	16.4927	16.7883	15.8952
NM_001015569.3	21.2571	146.146	90.3276	89.916	89.1297	91.7949	24.7029	123.508	80.21	76.1734	87.7113	77.6695	20.116	127.436	91.6337	92.117	87.1551	94.8015	15.8548	15.0607	14.799	98.1405	97.837	100.144	122.216	119.807	120.696
NM_001015570.3	40.1193	0.274973	0.863728	0.000313277	0.220293	0.451807	37.8716	1.37544	0.845715	0	0	1.0051	20.2366	3.21145	0	0	0.382982	0.675383	43.754	45.9058	47.0198	8.57125	7.14994	7.29915	6.22215	5.4962	4.99837
NM_001015571.3	81.1929	131.827	147.475	146.007	146.335	152.606	113.349	148.826	148.759	151.803	172.633	142.909	43.7913	141.294	142.681	145.308	133.805	133.354	81.9306	86.7395	82.1648	85.6809	83.157	82.4399	76.3306	77.6034	77.1375
NM_001015572.1	153.694	201.924	162.79	209.963	192.312	146.537	159.643	195.976	199.241	241.64	213.017	166.605	99.5527	185.329	182.947	198.871	186.362	145.083	73.6647	72.9685	70.3512	111.317	115.68	111.589	117.353	127.643	117.295
NM_001015573.1	18.2504	15.0115	13.4676	15.3227	17.0336	9.83033	23.094	15.3202	14.3929	15.941	18.3491	11.6492	23.5462	7.97513	16.1285	17.8552	12.6991	7.76203	9.68829	10.1355	9.84637	7.23662	6.89046	7.26038	7.64402	7.68984	7.4663
NM_001015574.1	0.349416	13.3501	13.1163	16.5773	14.0299	11.128	3.56102	12.6701	15.0825	14.7913	14.6935	11.7554	0.521061	14.9219	11.7787	12.9342	11.4335	12.8662	2.37661	2.11415	2.24268	12.519	13.4785	13.252	14.9921	15.7619	14.832
NM_001015575.1	0.137966	0.628685	0.811437	0.897163	0.716103	1.18923	0.445727	0.735908	0.769469	0.985148	1.52264	0.734612	0.156679	0.797393	1.372	0.740718	1.02074	1.41889	0.782366	0.700096	0.735971	1.23473	2.04632	1.83017	1.78378	1.54773	1.37501
NM_001015576.2	1.68712	0.0539603	0	0.128767	0.102091	0.101565	0.605945	0.103475	0.112712	0	0.175599	0.0976818	0.38247	0	0.13715	0.113979	0.153359	0.149038	2.8146	3.1172	2.82455	0.247885	0.338731	0.170332	0.31236	0.472928	0.27358
NM_001015577.1	9.77596	23.0717	25.3956	26.6068	24.354	21.411	12.0907	23.7557	24.3987	22.8572	26.0178	21.388	6.31304	15.6675	23.2751	20.8237	22.3264	19.9957	7.18429	6.49568	6.68073	8.32257	7.6721	8.19436	9.32618	8.81464	8.77803
NM_001015578.1	48.4193	59.0081	47.9744	55.958	52.85	57.3871	71.3312	68.3174	48.4219	53.1585	61.0559	51.4571	28.7259	82.3121	52.566	55.2693	51.7824	63.0612	44.5873	45.6849	44.9274	48.9664	52.0204	51.6464	54.4309	52.5988	54.5891
NM_001015579.1	15.6519	21.6585	26.8482	24.2208	25.8801	26.1524	17.6892	22.0587	25.4524	25.4511	24.1301	25.4501	10.3903	23.9458	29.6258	27.259	27.189	32.1661	9.094	8.84201	9.19814	11.0611	11.533	11.2015	13.9767	12.2523	14.0528
NM_001015580.1	0	0	0	0	0.0326336	0	0	0.0992825	0	0	0.0844645	0	0	0	0	0.10996	0.0981088	0	0	0	0	0	0	0	0	0	0
NM_001015581.1	0.268755	0.0640045	0.114517	0	0	0	0	0.0818662	0.086576	0.176289	0.0489227	0.0546887	0	0	0	0	0	0	0	0	0	0	0	0	0	0	0
NM_001015582.1	4.7754	5.56342	4.93358	4.56697	4.64133	4.08882	5.84234	5.49684	5.45995	5.04027	6.69268	6.18578	3.20774	6.72766	5.17525	5.31992	4.46356	4.55468	4.26189	3.54429	3.93136	4.3669	4.61009	4.43157	4.83786	5.2333	5.48077
NM_001015583.1	33.4455	26.8969	24.0762	29.9142	27.8327	24.8039	28.6618	32.2084	28.7869	33.1617	36.5463	23.984	18.8123	33.3309	26.6957	26.5582	29.1955	25.7508	13.0495	12.6534	11.6384	10.9471	11.6836	11.6409	11.8914	10.9245	11.0763
NM_001015584.1	6.68655	37.6247	32.2129	36.29	34.4875	21.1701	10.9148	34.6841	30.5948	33.976	35.7689	20.5068	4.39487	26.1111	32.6696	38.5149	30.7736	18.5034	7.60643	7.72613	7.48116	21.5584	22.7566	21.2885	27.2767	26.6905	26.6827
NM_001015585.1	5.13954	39.337	33.282	35.7778	32.7192	26.8438	18.5576	38.9727	31.0427	34.0839	35.7841	28.2695	6.22479	38.9032	31.8758	34.4027	32.5062	26.0863	15.8748	15.5641	15.8315	26.0248	26.679	26.1684	30.7597	29.9271	31.4835
NM_001015586.1	348.094	397.982	258.258	298.146	262.957	276.273	535.913	420.489	288.547	336.259	296.383	280.428	266.057	538.078	278.145	284.534	286.713	299.069	230.481	234.946	228.9	206.388	209.451	203.476	234.9	225.983	226.279
NM_001015587.1	0.137209	0	0	0.115708	0.072674	0.0549221	0.0557665	0	0.103832	0.0835371	0	0	0.0704643	0.0772228	0	0	0.118852	0.0782309	0.379494	0.353186	0.316373	0.195501	0.0674634	0.184778	0.327495	0.357682	0.103859
NM_001015588.3	11.029	6.87767	9.94012	9.36372	9.30901	8.35837	12.2121	7.55845	9.1128	8.59657	9.07413	8.71345	8.81403	7.21332	8.31271	9.46262	9.92378	8.18007	5.07837	4.74487	5.28743	5.51887	5.06181	5.34081	5.69347	5.01001	5.5728
NM_001015589.1	13.3172	64.3207	59.2888	58.3583	56.6475	51.2567	15.9644	56.7822	45.7898	45.0769	46.448	41.0841	7.89148	56.0356	50.2286	50.0355	45.8378	49.0195	11.436	11.5224	11.3044	28.6233	28.7238	27.3062	32.8776	32.6967	33.0456
NM_001015590.3	4.79627	17.1599	55.1978	52.3551	61.3042	113.317	4.55259	22.812	69.1188	91.1485	96.8955	72.4943	3.15069	22.8735	52.2988	62.224	69.9135	100.97	0.695023	0.99394	1.23973	0.442035	0.602627	0.306911	0.0678101	0	1.21384e-06
NM_001015591.1	0.272848	0	0	0	0.0205889	0	0.547139	0.0417751	0	0	0	0.0196591	0.503295	0	0	0	0	0	0.609496	0.428249	0.514492	0.157525	0.195787	0.145554	0.0447142	0.0359882	0.036537
NM_001015592.1	1108.77	902.095	834.346	874.54	898.453	719.456	1241.57	1069.62	918.028	982.718	1050.82	828.047	461.507	726.664	844.493	944.842	811.87	665.618	440.622	445.17	434.803	422.517	416.509	429.065	462.852	461.127	464.543
NM_001015593.1	18.34	42.2294	37.2219	42.8285	37.1351	26.9012	21.0322	33.6118	32.3851	47.5987	43.8254	25.0518	8.59681	26.8775	30.1199	34.9259	31.8717	20.6149	14.1247	14.581	14.1856	18.0067	17.0727	17.2733	18.7902	18.9663	17.4985
NM_001015594.3	5.66494	22.9186	20.0168	20.7632	21.0072	17.9787	13.0965	23.1067	20.4255	18.7608	21.1048	18.7054	5.0134	19.1891	19.3097	19.0697	20.5206	17.8117	15.3783	15.5809	15.4694	19.9313	20.637	20.5194	22.6732	22.4975	22.6106
NM_001015595.2	1.19667	0.132292	0.295897	0.284776	0.312531	0.419489	3.92654	0.182536	0.243513	0.19115	0.537787	0.38585	1.02043	0.163101	0.4058	0.153511	0.238935	0.291662	4.31107	4.84041	4.04993	0.609787	0.671815	0.505206	0.66186	0.603662	0.654474
NM_001015596.1	30.0229	60.4861	48.4281	60.1193	53.617	38.034	39.4888	60.1497	53.5957	58.2254	53.1179	41.2979	14.3786	52.925	48.2522	46.0236	43.0801	38.826	32.8043	34.403	34.8176	38.1691	40.2408	39.5441	40.8319	43.4918	42.5343
NM_001015597.1	7.98332	15.2389	16.0016	14.2958	14.2425	16.9436	8.22406	20.1623	20.6002	18.4673	19.3978	18.0291	6.31619	17.1637	14.7925	15.2672	13.3347	15.8496	1.78243	1.40035	1.67826	5.4493	6.3924	6.61666	6.38376	5.77438	6.113
NM_001015598.1	2.22098	7.0791	6.01013	4.49495	4.13499	4.00224	1.94305	6.29106	4.04217	3.71137	3.59286	4.02688	1.58967	7.28751	5.59609	5.70405	4.83318	5.40343	0.365133	0.21897	0.347363	1.82098	2.00579	2.18984	2.61281	2.31452	2.16684
NM_001015599.1	0.626662	0	0	0	0	0	1.45509	0	0	0	0	0	0.37058	0	0	0	0	0	0.54537	0.740934	0.837026	0.0101497	0	0	0	0	0
NM_001015600.3	1134.32	1463.89	1317.49	1289.44	1142.59	1459.43	1599.37	1688.37	1150.41	1321.54	1364.28	1172.65	448.924	1552.62	1027.64	972.913	941.71	1122.88	444.965	439.017	439.413	1704.6	1681.66	1694.59	1780.58	1735.92	1776.14
NM_001015601.1	0.27302	1.35534	1.09713	0.831703	1.1921	0.665561	1.58211	1.92286	1.20681	0.706119	1.12345	0.966468	0.323791	1.36126	1.36816	0.6816	0.637813	1.16801	0.252536	0.424997	0.511248	0.222824	0.295682	0.145581	0.334754	0.566757	0.632752
NM_001015602.1	3.23439	13.9324	13.8075	14.096	16.598	11.6855	11.6077	13.6558	15.5875	13.1911	16.7205	11.0597	3.44756	13.2453	15.0084	14.8267	15.6859	12.5297	7.56899	7.1112	6.72845	9.94365	9.83482	9.80601	7.30492	7.12186	7.28288
NM_001015603.1	1.83138	4.55054	6.62258	3.97241	5.65442	6.14564	1.6231	3.06201	2.75073	3.56281	4.28105	4.0219	1.44239	3.88695	6.39362	4.09307	3.79558	8.15683	0.365332	0.265269	0.0644396	0.745717	0.758723	0.834121	0.606944	0.747497	0.86212
NM_001015604.1	0	0	0	0	0	0	0	0	0	0	0	0	0	0.029452	0	0	0.0106541	0	0	0.019727	0	0	0	0	0.0418463	0.00375499	0
NM_001015605.1	3.58421	0.848989	1.79525	1.95833	1.83625	2.33955	3.54506	0.203701	0.917309	0.519982	0.792392	1.34226	4.53967	1.13199	1.80391	1.41928	1.7248	3.16129	0.0886637	0.0907131	0.104223	0	0	0	0	0	0.0254871
NM_001015606.2	7.72952	22.7897	20.8644	19.9029	21.6811	20.6229	10.8392	21.7834	20.4326	21.1982	21.9799	21.0349	8.37406	23.3068	22.6833	20.9812	22.6401	22.5074	7.60503	8.37003	8.2527	10.938	10.903	12.508	13.4063	13.1815	12.7907
NM_001015607.1	0.0814592	0.030321	0.0280509	0.0362653	0	0	0.420155	0.1164	0	0	0	0	1.46244	0.0848992	0.0515403	0.0322564	0	0	1.22863	1.38661	1.01617	0.462285	0.486317	0.429635	0.374319	0.313732	0.280359
NM_001015608.1	460.873	559.303	488.932	482.19	457.766	531.602	807.125	700.496	554.514	624.072	603.267	627.099	233.608	704.872	495.574	475.835	508.843	568.27	166.293	169.66	165.095	358.538	352.336	357.889	445.079	434.683	441.055
NM_001015609.1	0.342007	1.31456	1.10938	0.749145	1.1704	2.12626	0.865117	1.23596	1.06167	1.35486	1.0005	1.15826	1.22551	4.5965	2.89658	3.30662	2.87179	4.57719	0.600434	0.878364	1.12996	1.31755	1.00644	1.49734	2.296	1.84296	2.17523
NM_001015610.1	0.151959	0	0	0	0	0	0	0	0	0.0443813	0	0	0.161511	0.0789665	0	0	0	0	0.150254	0.15421	0.153173	1.10781	0.922447	0.605882	1.3313	1.06996	0.936623
NM_001015611.1	0.392962	0.570696	0.284253	0.682306	0.498438	0.247829	0.2656	0.54744	0.457761	0.430053	0.354357	0.43242	0.0440474	0.282432	0.480904	0.279317	0.416435	0.157411	0.146499	0.168548	0.113054	0.199403	0.130881	0.395986	0.285575	0.36246	0.160829
NM_001015612.1	8.26248	19.3986	17.4716	15.9501	16.118	13.6945	6.02613	14.0666	15.6236	13.9876	13.0318	11.3099	4.02448	14.9751	19.7205	17.5018	17.5127	16.9721	2.79969	3.0809	2.91436	12.5192	12.8747	12.4486	11.5965	10.3564	12.4244
NM_001015613.1	538.077	260.121	215.864	222.869	217.855	239.044	556.789	346.297	182.648	253.143	269.572	163.121	791.586	357.009	187.921	184.975	180.442	183.029	150.247	152.516	150.383	169.965	173.322	173.247	211.627	209.687	213.836
NM_001015614.1	10.2439	19.5748	19.6118	21.43	19.6552	21.3075	11.4841	21.7745	19.6168	20.0997	22.44	17.6405	8.07929	22.6303	18.4032	19.0005	19.8917	21.7929	6.06192	5.39963	5.21376	22.1407	21.2255	21.9908	28.5991	28.2822	27.4505
NM_001015615.1	161.633	295.038	207.457	263.155	237.522	185.875	207.974	293.718	213.452	263.534	267.123	191.331	87.0631	284.099	213.66	247.525	212.136	185.153	121.912	123.79	118.986	193.29	189.794	188.184	211.7	209.545	206.439
NM_001015616.1	10.7598	36.8466	31.4151	32.571	32.2081	24.9234	11.3177	30.344	27.5009	28.1303	32.0991	23.8194	5.6355	25.2608	29.2165	28.5797	29.2096	22.8469	6.56668	6.76713	6.7729	11.7872	11.2418	11.6573	15.9308	14.7893	13.8741
NM_001015617.1	0	0	0.221526	0.185865	0.139309	0.130164	0.102402	0	0	0	0	0.216167	0	0	0	0	0	0	0.198306	0.252909	0.102267	0.0457795	0	0	0	0.134487	0.0509298
NM_001015618.1	0	0	0	0	0	0	0	0	0	0	0	0	0	0	0	0	0	0	0	0.0194957	0	0	0	0	0	0	0
NM_001015619.1	3.17694	12.3213	11.7844	12.6481	8.65178	6.80259	6.27791	11.5635	9.854	12.6558	10.6265	9.72601	3.29767	10.4736	11.3611	9.97676	9.95882	7.84692	3.25804	3.19422	3.40823	5.8806	6.87742	6.92465	6.66458	6.26693	7.11265
NM_001015620.1	2.44726	8.5796	6.95735	9.28624	8.46966	6.14143	5.09098	6.73449	9.00569	9.20762	7.645	5.50125	2.98837	6.19587	6.96128	7.54937	7.31847	5.60088	3.36495	2.77786	2.69137	6.30932	6.36848	5.85228	7.81104	7.07311	8.63176
NM_001015621.1	82.4081	480.226	247.985	317.499	263.243	245.34	134.454	457.053	262.689	331.366	294.185	224.981	61.0641	532.534	261.673	280.927	263.337	248.97	76.0482	76.2144	75.8562	195.258	199.838	198.751	232.925	225.288	232.221
NM_001015622.2	0.0149781	0	0	0	0	0	0	0	0	0	0	0	0.0269434	0	0	0	0	0	0	0.0262851	0	0	0	0	0	0	0
NM_001015623.1	34.9184	33.6349	23.4757	30.1235	29.2021	21.2082	45.884	35.5766	27.754	27.9556	36.1661	27.3676	26.0654	30.3606	29.4418	31.0446	27.138	22.0142	13.2193	13.7533	12.7982	11.535	12.2943	10.8443	15.1407	13.8573	15.3444
NM_001015624.1	18.5251	130.388	108.353	122.289	114.514	109.293	40.4644	119.671	98.499	105.886	125.397	104.445	16.7894	106.727	111.816	113.424	112.585	106.306	36.4886	38.3785	41.2695	123.891	122.019	124.418	150.833	151.899	151.101
NM_001015625.1	2.55008	6.27996	4.70772	5.85641	4.97569	3.78709	3.84613	5.51745	3.95815	5.46153	5.76675	4.02292	1.33713	4.67215	3.82539	5.07777	4.04315	3.55767	3.40756	3.06676	3.68278	4.36766	4.39487	4.85003	4.8227	4.02131	4.58162
NM_001015626.1	56.5427	91.4982	69.1204	89.5948	74.4503	59.7029	54.5004	85.316	67.1928	88.1558	85.0388	63.6181	22.6185	78.1145	72.3274	86.4579	75.6003	60.0001	30.9622	29.0135	30.9804	52.9432	55.0567	55.3073	67.9231	65.3719	68.2122
NM_001015627.2	14.3048	31.2804	39.0031	36.5283	36.0773	36.4998	19.5649	34.5071	35.5151	38.1253	39.9029	36.8193	11.815	31.2334	37.6884	37.742	35.6121	34.678	10.0453	10.0178	10.0915	26.7247	26.8207	26.0315	28.3936	27.8146	27.6963
NM_001015628.1	89.0296	64.2508	81.7151	73.7815	80.5347	58.2318	54.4672	83.2988	66.247	86.2481	72.9408	65.3928	47.3049	73.89	78.3508	83.8048	76.3307	78.5987	22.7634	22.1347	22.7597	41.6612	39.1569	42.6877	52.4046	42.3554	46.2516
NM_001015629.1	4.33004	15.2963	13.7195	13.537	12.2026	11.3593	6.32381	18.8022	11.7323	14.3032	14.5912	14.2385	3.38161	17.7808	14.0918	13.1687	11.7877	13.0803	7.58261	7.60353	7.8157	9.80526	10.327	10.8863	10.3856	10.7996	10.652
NM_001015630.1	6.33119	15.472	15.5027	15.407	14.2605	14.0797	7.10938	18.6088	13.3145	12.6657	17.3286	13.6251	2.10909	15.7096	13.2274	12.776	12.2116	13.72	3.34409	2.57794	2.81186	5.4225	6.92141	6.16963	8.00441	8.36469	7.31643
NM_001015631.2	12.0717	52.5517	47.9925	53.7421	47.7812	36.3951	25.4777	50.8528	47.4866	49.1623	54.894	35.517	8.68205	43.4558	41.4603	43.5314	44.3092	31.6307	32.8849	33.5322	33.5254	44.1545	45.0388	44.2539	49.9921	49.2859	49.0375
NM_001015632.2	2.89648	2.78816	1.5614	1.60213	2.30871	1.7952	2.18148	3.42999	1.64634	1.52837	1.36466	0.994523	1.33679	3.60354	2.0906	1.80037	1.6844	1.40668	0	0	0	0	0.00717723	0	0	0.0407741	0
NM_001015633.1	79.9424	177.82	148.549	166.648	149.525	140.671	84.453	183.296	150.95	172.044	157.29	140.508	41.4118	167.349	155.187	157.218	155.368	128.364	69.6161	68.042	68.259	135.613	141.498	135.997	152.21	146.2	155.53
NM_001015634.1	4.22774	0	0	0	0	0	4.41539	0	0	0	0	0	3.19825	0	0	0	0	0	3.98914	4.64288	3.85054	0	0	0	0	0	0
NM_001015635.2	3.8689	7.54485	7.96416	7.21107	9.85462	7.16006	3.34994	5.50774	7.43315	6.51649	8.02982	7.45685	1.68439	5.05507	7.1241	8.22851	8.77394	7.22746	1.77756	1.62566	1.70375	4.80553	4.59105	5.16534	4.10093	3.73724	3.61909
NM_001015636.2	3.19875	17.8876	16.9668	16.1337	15.933	11.2746	8.9749	16.31	15.8323	16.6286	18.6542	11.3679	3.3093	13.4673	17.8286	15.7819	14.1803	12.0067	13.9767	13.391	14.4294	14.0665	14.4567	14.996	15.4331	15.1416	15.5055
NM_001015637.1	37.9655	49.1117	47.9767	65.9533	54.8812	48.0462	99.2514	74.9257	73.682	103.844	97.1936	74.8386	23.4088	51.5882	49.7965	58.0245	56.016	42.3733	96.1277	100.267	95.8749	59.0956	61.6816	58.2258	64.9604	65.5874	66.8771
NM_001015638.1	32.6422	50.3641	42.9449	44.4698	49.3711	47.1514	36.5491	48.6068	43.6913	48.6673	49.4112	43.5443	22.4417	49.2974	53.4882	48.9181	49.1476	43.6422	19.2732	17.5778	18.7221	35.3648	33.1657	32.7344	33.1726	32.5765	33.1024
NM_001015639.1	60.3316	94.7858	104.647	113.904	108.676	92.1849	107.195	111.58	113.761	119.811	128.383	103.302	40.281	103.427	103.144	103.653	106.772	93.8446	58.4279	58.5421	58.1609	70.4447	71.4371	69.6294	78.6325	77.0831	79.6119
NM_001015640.2	95.3015	96.1145	79.1874	85.5408	85.2698	86.2616	223.048	216.98	175.918	220.303	195.073	169.027	133.14	235.357	162.072	171.31	166.265	164.418	109.384	109.248	108.742	123.372	122.758	122.491	139.974	142.631	139.708
NM_001015641.1	3.30941	7.50158	5.93706	5.31752	5.79998	6.8374	4.17504	7.04105	5.96474	3.98044	7.29861	6.7853	1.69374	6.37607	6.18273	7.35184	6.44448	6.65211	1.26169	1.93704	1.97838	3.78301	3.94297	3.58142	4.1796	4.0111	4.30572
NM_001015642.2	1.43027	0	0	0	0	0	1.63358	3.93223e-08	0	0	0	0	1.00986	1.12311e-07	0	0	0	0	1.098	1.11903	1.0185	0.448621	0.352683	0.293721	0	0	0
NM_001015643.2	7.55066	9.86438	8.90125	8.97906	9.11802	11.376	7.73722	13.9263	11.7576	14.46	10.0906	13.1704	3.96681	17.9724	12.9081	10.9666	12.7594	17.9936	2.2182	2.49659	2.61122	4.78254	5.65845	5.21725	5.04503	5.83154	5.00492
NM_001015644.1	12.4876	101.742	78.9861	80.2589	77.5046	71.5044	26.2565	96.9674	84.6116	85.5932	78.3682	69.5843	13.9501	85.4082	70.7014	71.9405	73.3391	62.3923	17.3134	16.8933	17.8274	45.9528	45.9309	44.2442	52.1975	51.7749	55.6762
NM_001015645.1	7.21878	10.596	10.8068	10.5751	11.6435	11.8641	17.22	13.1391	13.2314	13.9075	13.3425	14.5014	7.22074	14.5934	11.3394	9.9709	13.5298	11.8052	18.209	17.6528	18.3467	11.503	10.1418	10.3285	9.83047	10.8474	10.853
NM_001015646.1	25.0253	100.493	84.64	106.429	100.378	74.6894	38.7791	95.1442	84.4138	97.8111	93.7557	73.6495	22.8652	81.7452	83.0374	84.5887	86.5316	70.4954	44.8154	48.0043	48.4108	67.5047	65.616	66.9434	85.3704	83.6714	87.6332
NM_001015647.1	1337.2	3489.02	3385.05	3436.64	3416.77	3148.36	1109.83	3240.57	3146.94	3381.72	3032.39	3158.34	719.582	3211.05	3299.2	3345.78	3326.23	3038.38	934.909	921.284	911.119	1630.11	1666.46	1680.33	2043.52	2000.32	2039.68
NM_001015648.1	12.801	93.7989	99.2968	99.8404	91.173	96.1189	55.7057	91.7452	94.9253	93.9702	82.8467	90.5553	35.9994	102.939	98.2201	95.4825	99.1254	87.4645	15.5021	14.2935	17.9807	21.0864	26.221	26.8366	27.3554	28.3729	31.316
NM_001015649.2	3.611	10.7825	12.5859	10.1864	11.8764	15.7833	5.70684	10.7684	11.5533	9.4075	9.09201	13.266	4.26991	14.3224	12.2631	10.6328	13.8832	14.0695	2.85001	3.06204	2.84806	6.02002	5.86386	5.76162	6.65399	6.5768	6.40725
NM_001015650.1	3.45302	24.203	23.0043	33.4122	30.4758	25.1456	3.23113	12.2828	16.1458	15.8743	17.5455	16.673	3.83918	19.5393	34.1358	37.8869	37.7774	36.2915	1.78784	1.73358	1.76713	8.78551	9.66367	9.13053	11.762	11.9882	11.3915
NM_001015651.1	25.2651	30.656	31.2291	36.4405	31.9143	26.2395	25.3224	41.4914	37.0448	44.0952	33.6566	32.6861	14.3266	26.3922	24.5771	20.1402	23.0923	21.1437	5.04313	4.08928	4.52713	11.4176	11.8041	11.8599	14.2257	12.6722	13.4696
NM_001015652.3	5.05827	7.79421	7.09867	7.1333	7.2614	8.18626	5.49571	7.85743	6.5908	7.92135	6.3993	7.0136	3.77871	8.34212	7.33462	6.60118	7.73212	6.89062	3.53332	3.30321	2.65977	4.51304	4.40517	5.2394	4.81367	5.71533	5.44058
NM_001015653.1	7.1469	12.1953	11.644	12.2209	10.85	11.2078	6.72962	15.7566	9.99056	17.3049	9.99974	13.0612	6.9526	16.4373	17.5046	16.9825	15.1556	19.6336	30.2217	27.0223	29.2695	17.4529	17.2256	16.4976	15.4882	16.2534	15.8803
NM_001015654.1	1.24008	4.77882	2.434	3.58076	3.29755	3.29203	3.34552	3.6369	3.65987	2.38775	2.99635	2.68508	1.01006	3.55107	3.28608	2.5831	2.9498	2.52271	0.890676	1.22027	0.889182	0.925165	0.808193	0.796098	0.423061	0.311195	0.622003
NM_001015655.1	560.295	602.847	555.67	616.396	607.796	506.572	722.339	675.076	598.839	698.464	707.689	522.48	290.247	589.082	569.817	638.69	547.546	461.615	308.067	314.808	304.08	397.773	401.081	396.329	391.342	386.1	389.61
NM_001015656.1	70.5428	42.3986	40.1149	41.889	41.6026	41.1755	46.2719	46.5286	41.8374	48.4674	37.6138	47.0935	71.7687	55.4325	42.2924	34.761	37.6772	39.0991	21.0504	21.7742	20.0025	32.5134	31.9596	30.3982	37.8925	37.4561	38.7471
NM_001015657.2	92.6573	132.567	117.063	135.71	121.847	107.889	95.5736	142.555	135.661	142.765	141.13	118.971	55.4478	126.996	123.701	121.046	116.143	103.075	32.5781	31.4442	30.8971	44.9339	43.4958	45.2672	52.8581	54.2459	56.5449
NM_001015658.1	22.4188	33.7482	44.6578	43.0866	46.8558	54.7802	22.091	38.2827	40.7183	45.9457	45.5258	44.4244	15.2458	41.4447	44.1554	38.6418	44.899	52.9071	15.228	12.4938	13.8656	27.563	28.4337	27.1407	31.5872	31.0766	31.5524
NM_001015659.1	23.5575	29.3281	24.2818	26.584	23.9073	21.011	27.3129	29.1911	25.2932	30.1838	31.6155	20.8148	2.58593	9.33044	8.63821	10.4357	7.86014	8.00837	8.40345	8.4437	8.01859	11.5459	10.2411	9.26687	12.0691	12.3619	11.1556
NM_001015660.1	410.554	88.6503	88.9149	91.5214	79.7804	54.8684	171.234	105.065	104.603	110.37	105.121	64.9079	375.34	103.703	89.9007	80.853	82.0578	78.2551	30.2653	30.1968	30.2396	49.1113	50.4147	49.8421	62.8884	63.3933	64.4706
NM_001015661.2	13.7872	7.81179	13.7792	11.8009	11.2823	12.1038	11.9835	10.197	15.1551	12.7372	12.4544	13.5497	5.989	8.44914	10.1916	7.37817	9.03165	8.6631	4.7081	3.94911	4.37379	6.74327	6.26271	6.52631	7.93559	7.74672	8.19969
NM_001015662.1	0	0	0	0	0	0	0	0	0	0	0	0	0	0	0	0	0	0	0.989982	1.00926	0.875628	2.44235	2.30257	2.52621	2.6478	2.5088	1.91928
NM_001015663.1	113.689	122.149	98.4421	110.681	105.654	80.4376	110.813	121.401	101.866	131.749	114.849	88.8397	70.137	109.277	99.8917	110.617	100.511	72.747	55.9396	58.5384	52.5243	34.6998	35.6947	31.3058	47.6866	47.7166	46.4749
NM_001015664.1	16.626	18.1618	22.7414	21.6486	22.4359	22.9882	22.2663	21.1696	20.2752	20.0474	21.5945	19.4628	10.9219	20.9145	20.3781	21.0277	22.6296	22.9536	8.43433	8.6162	8.25031	7.63164	9.30457	8.3342	12.0051	10.5855	11.7557
NM_001015665.1	1.06259	3.21153	2.79266	2.14415	3.24656	0.831682	1.90858	5.05727	4.77495	4.96134	6.23433	2.09985	1.56918	1.55701	3.34359	3.48266	3.17912	1.44107	1.95925	2.87395	2.59199	2.35301	2.23254	3.14229	3.24799	1.9554	1.83082
NM_001015666.1	35.9137	65.5181	60.6181	73.2135	66.0779	57.3442	54.9183	67.3071	71.157	69.3967	71.9671	63.4671	28.6684	42.0929	50.4724	52.1938	51.1627	46.0013	24.9087	24.0333	23.7227	26.0734	25.9912	27.0484	29.8138	29.5991	29.4889
NM_001015667.3	13.8848	15.3234	11.7842	12.4073	11.809	12.4032	22.2348	17.0764	16.3286	16.5061	15.6108	15.5431	14.3483	20.7029	14.1161	14.6289	14.6367	14.7402	15.5524	15.7036	16.4752	11.8102	10.8897	11.2211	13.9305	15.0169	14.1649
NM_001015668.1	4.08531	9.62014	11.1003	10.7891	11.3946	11.3214	5.47465	7.6554	8.53024	8.36947	8.6307	9.21156	2.81307	7.16254	8.25852	8.73925	8.93899	10.27	3.24646	3.13128	3.11444	6.50521	6.34324	6.70706	7.13597	7.46067	6.87496
NM_001015669.1	0.138287	0	0	0	0	0	0.234344	0.0185265	0	0	0	0	0.155299	0	0	0	0	0	0.137191	0.165189	0.0995742	0	0	0	0	0	0
NM_001015670.1	0.438643	3.66455	2.1948	3.52755	3.51944	2.7624	2.39312	2.81875	4.02122	3.81076	3.91544	2.24579	0.406718	2.19979	3.12412	3.92399	3.63779	0.788118	0.29303	0.66637	0.42433	3.4669	4.08099	3.87236	4.13778	3.49922	4.90313
NM_001015671.1	5.05015	10.7758	4.95307	10.0063	9.75508	4.09599	6.39956	11.3849	8.88339	6.87647	6.85095	6.07923	3.21893	10.0111	8.09716	10.5168	6.65095	3.59928	4.16739	3.47778	3.64025	5.9411	5.75789	6.38213	6.87951	5.26238	5.45284
NM_001015672.2	1.5685	1.11164	4.64643	2.05744	1.74713	3.56495	3.21105	3.36896	3.44197	1.803	1.83976	2.73334	1.02935	2.01996	2.95692	1.57436	2.12543	1.90593	1.06834	1.36918	1.17992	0.30801	0.19313	0	0.108843	0.214553	0.14493
NM_001015673.2	19.3721	98.1554	83.654	68.924	73.3461	89.1575	36.7937	107.048	76.886	70.5274	71.9389	85.6338	34.3243	116.343	74.8048	62.1279	70.9908	88.1387	4.70575	4.67184	4.86707	28.7769	29.2292	27.735	33.458	32.8897	34.4231
NM_001015674.1	0.273336	0	0	0	0	0	0.608011	0	0	0	0.0259877	0	0	0	0	0	0	0	0.120745	0.269247	0.123598	0	0.0116182	0	0.0126469	0	0
NM_001015675.1	1.61195e-06	0.799748	1.20664	4.18476	0.687661	0.902997	1.14539	3.32088	0.763076	2.93025	3.82694	1.41554	0	0	2.26831	1.21566	3.17273	0	0.195094	6.24467e-05	0.317022	0.117134	2.84899e-08	0.0293503	0	0.000511767	0.000272972
NM_001015676.1	0.0532215	0	0	0.21326	0	0.116586	0	0	0.123992	0	0.30077	0	0	0.166242	0.0504673	0	0	0.0547001	0	0.10129	0	0	0	0	0	0	0
NM_001015677.2	3.39273	5.86501	4.99864	7.76913	5.97455	6.32308	6.02402	6.31834	5.05041	6.08729	5.86995	6.25766	1.69612	5.31358	6.10054	7.43386	6.69471	3.37178	7.0938	6.14634	7.17978	4.50513	5.1224	4.4902	3.88806	4.53256	3.73255
NM_001015678.2	19.1545	87.8231	64.2797	78.8965	73.6623	37.9593	37.3832	74.1294	79.9424	83.1807	86.5611	40.3204	11.2774	34.3102	58.8414	70.6318	64.9893	40.7189	92.5096	92.0992	88.5675	67.9552	67.989	66.7959	70.7888	69.9612	71.1163
NM_001015679.1	6.17242	20.342	19.4833	23.6055	21.3051	17.3594	9.94144	19.0747	25.1268	19.2911	20.0966	16.9208	7.19428	18.5276	18.1064	20.0493	20.9752	16.4759	6.10318	7.1003	7.24947	16.58	16.017	15.4834	16.8663	16.0952	17.3454
NM_001015680.1	3.47367	9.25933	10.9884	9.68909	9.11718	7.40847	11.145	13.0436	12.1213	8.82509	11.7347	9.44154	3.34282	11.6975	9.692	10.0101	7.41604	5.30488	5.92493	7.34315	6.69162	8.57618	10.2933	9.49748	10.9642	11.0938	11.1285
NM_001017411.1	0.101635	0	0	0	0.10759	0	0	0	0	0	0	0	0	0	0	0	0	0	0	0	0	0	0	0	0	0	0
NM_001017428.1	35.6892	82.7484	75.0585	79.5829	74.3394	62.4348	27.7005	65.1037	51.4446	62.4581	55.3794	44.5011	12.3329	50.1556	54.6216	52.9421	55.097	54.0458	12.9168	11.9638	13.6918	33.8147	31.2561	32.212	36.5784	34.9672	37.8519
NM_001017933.1	5.45085	11.5216	13.7048	13.1798	13.7383	10.7699	11.8928	7.3754	7.21838	7.49746	8.41234	7.96874	9.66084	8.53839	12.5284	10.3627	9.12717	10.1142	2.71767	2.81578	2.85005	3.41558	4.03943	3.66904	3.63719	4.18657	4.2048
NM_001017934.3	88.7358	340.071	297.001	350.714	332.004	274.233	109.905	337.295	307.972	359.615	344.412	286.811	57.7691	314.842	298.609	316.563	306.542	252.965	108.825	111.471	108.329	187.317	190.558	189.18	221.949	226.903	226.563
NM_001017935.1	0.368373	2.41447	3.08159	2.10621	1.8166	2.8216	1.0031	1.90816	2.38513	1.95469	2.08795	3.0508	0.122673	5.62505	2.29965	2.27221	1.66936	2.91713	0.52702	0.5213	0.656179	0.288599	0.432989	0.510912	1.06128	0.509914	0.942155
NM_001017936.1	113.313	162.228	185.511	156.755	176.808	215.525	116.978	190.738	171.256	166.482	175.461	213.563	76.5747	216.664	187.601	175.362	183.181	217.891	21.8264	22.625	21.1151	74.3746	75.5163	73.6323	102.666	97.5377	98.9489
NM_001017937.1	1.80369	5.09745	6.58722	4.12157	5.72319	10.6729	1.44037	5.98097	5.66438	6.71242	8.04767	5.91861	0.319395	12.1727	4.74426	6.909	7.29979	9.86387	0.408942	0.202707	0.00599588	4.04935	2.57537	4.24451	3.39027	3.50318	4.92257
NM_001017938.1	0	0.00234035	0	0	0	0	0.533552	0.416189	0.707404	0	0	0	0	0	0	0.453624	0.463376	0	2.17217	2.27112	2.6873	4.18286	3.96529	4.17788	2.01922	1.90939	2.08849
NM_001017939.1	0.312253	0.796327	0.796576	0.311872	0	0.216642	0.197027	0.398219	0.249181	0	0.224924	0.640112	0	0.898014	0.486891	0	0	1.27599	0	0	0	0	0	0	0	0	0
NM_001017940.1	13.5685	5.85664	3.3932	4.80486	4.60586	2.32332	104.848	6.8296	4.04321	4.05838	5.51227	3.05769	7.76563	9.85267	4.54662	3.86676	3.81949	3.62894	18.7264	20.0347	19.948	8.80519	8.10962	7.81074	8.29145	8.2105	8.2572
NM_001017941.1	11.5784	10.0198	5.99083	2.1933	3.41087	9.02997	9.45601	6.34666	3.99233	3.72526	2.93827	6.33573	5.03646	10.8471	0.616703	0.473015	0.755999	1.31879	9.53914	9.07831	9.28482	9.60011	10.2435	11.1124	7.99088	7.28428	8.62116
NM_001017942.2	3.17591	10.734	7.22864	7.62458	6.62912	6.93021	3.4931	10.9425	6.79042	7.20437	7.58257	4.98945	1.3067	14.5736	6.59777	5.66623	5.92221	6.9086	3.07217	3.35245	3.14191	3.69923	3.6008	3.43045	4.14807	3.72314	4.1794
NM_001017943.1	0.091211	0.0310686	0.158975	0	0.0929159	0.0692973	0.495839	0.0706918	0.0256131	0	0.0601722	0.0221792	0	0.0229197	0	0	0	0.022664	7.16535	6.43096	8.23853	0.446031	0.356736	0.569438	0.213798	0.195209	0.32597
NM_001017944.1	5.98258	16.0495	12.3209	14.6367	14.0604	12.4748	7.70708	14.645	12.0287	16.4439	14.8757	10.5223	6.67826	12.5094	12.7159	11.6625	14.9587	12.2908	8.6081	8.07344	8.94481	8.74692	9.13242	8.82396	9.67625	10.1952	10.2265
NM_001017945.1	4.77151	3.65035	4.42852	5.34035	3.40964	5.60566	4.2638	6.33775	5.97886	4.1696	6.5576	6.5823	2.60444	6.23838	5.75632	4.49808	5.03018	5.07478	1.17697	0.955124	0.806765	0.831607	1.16332	0.846134	0.946386	0.789656	1.21552
NM_001017946.1	14.4351	40.2449	40.7062	38.372	35.5405	36.1353	30.7112	47.5303	40.4378	32.6122	42.5056	36.1584	18.2235	45.7268	40.8317	35.5189	37.6946	31.7442	19.2768	19.018	18.5556	20.4437	19.7443	18.4475	21.2138	21.0099	21.0573
NM_001017947.1	0.658395	0	0	0	0	0	0	0	0.331827	0	0.233638	0	0.320298	0	0	0	0	0.652286	0.136273	0.462305	0.530758	0.931843	0.522528	0.726743	0.414083	0.104981	0.47956
NM_001017948.3	1.14049	10.8673	7.17626	8.18485	8.31402	5.58088	2.90757	5.05585	4.5628	5.05786	4.99027	2.4289	0.424913	3.81437	4.21826	5.03125	4.5437	3.33777	4.40619	4.77211	4.62515	6.80938	6.33243	6.97414	6.9	7.04759	6.84123
NM_001017949.2	0.0488923	0	0	0	0	0	0.0923851	0	0	0	0	0	0	0	0	0	0	0	0.0763271	0.11578	0.104873	0	0.0259639	0.0236633	0	0	0
NM_001017950.2	19.8506	0.21275	0.772981	4.15575e-07	1.88945	9.7739	38.0236	0.550008	0.649061	0.929088	1.3591	0.963542	28.8328	2.34208	0.849181	1.04805	1.15159	5.99136	60.2136	60.3384	60.8541	3.02503	2.93666	3.00059	2.42358e-08	4.27256e-08	9.33e-08
NM_001017951.1	0	0	0	0	0	0	0	0	0	0	0	0	0	0	0	0	0	0	0.00119914	0	0	0	0	0	0	0	0
NM_001017952.1	30.2162	49.6434	33.8933	47.934	41.4014	28.2963	36.3772	46.8949	39.8683	40.5878	47.0388	28.1294	20.0228	41.8745	36.2391	41.494	35.5511	27.3194	23.5928	19.9977	21.9151	21.3684	20.341	21.0819	21.5494	20.4192	20.5305
NM_001017953.2	5.2037	0.225355	0.61639	0.211269	0.661502	1.81195	4.04545	0	0.517691	0.309187	0.174111	1.15596	3.81373	0.529577	0.440174	0.431395	1.03525	3.73522	3.33777	3.60635	3.82943	0.389387	0.374239	0.399944	0.568131	0.494659	0.617342
NM_001017954.1	100.069	115.94	103.057	112.26	108.268	96.0421	81.1193	126.428	103.467	109.597	117.436	96.9328	62.7936	117.871	104.534	107.656	93.0873	93.7855	15.1781	16.5931	15.8329	22.2371	22.3582	22.5657	21.4552	20.5559	20.6476
NM_001024469.3	1149.84	3535.11	3470.35	3400.67	3386.93	3639.58	1130.87	3413.45	3390.06	3591.41	3213.84	3574.22	801.873	3680.59	3440.62	3368.73	3515.72	3655.71	829.639	866.3	859.957	2052.2	2084.25	2071.92	2490.35	2484.71	2544.55
NM_001024471.2	2897.1	6637.45	6819.12	6500.96	6703.47	7113.27	2318.29	6478.15	6208.23	6808.53	6000.77	6759.76	1486.15	6698.54	6546.19	6386.11	6557.85	6594.64	1909.59	1927.88	1929.43	3353.18	3393.13	3379.57	3991.71	3950.86	4027.21
NM_001024472.2	3.94578	5.23734	4.19846	4.24	4.39397	3.62562	4.38458	4.51774	4.4066	4.64473	4.41444	4.63634	3.25807	6.4372	4.88921	5.73394	6.29093	5.55523	1.50272	1.13968	1.65478	3.21852	2.11841	2.27945	2.68485	3.38042	2.38241
NM_001024473.2	1.59491e-05	0	0	0	0	0	0	0	0	0	0	0	0	0	0	0	0	0	0	0	0	0	0.112499	0	0	0	0
NM_001024475.1	0.111322	1.47296	0.643445	0	0.318877	0.991598	0.69222	1.04375	0	1.08195	1.28694	0.979936	0	0.72046	1.10809	1.22946	0.645057	0.438139	0	0	0.426428	0.429627	0.140465	0.21142	0.704012	0.315036	0.453038
NM_001024476.2	1.32166	0.257672	0.281793	0.355153	0.392536	0.286624	2.764	0.218677	0.357083	0.383473	0.625312	0.407748	0.287948	0.289631	0.369755	0.376373	0.609114	0.961377	1.47109	1.10671	1.5082	0.930532	0.679583	1.03997	0.621904	0.766571	0.767932
NM_001024477.1	5.82073	20.7375	22.5891	18.0724	21.9155	16.1739	7.28864	20.8356	19.9888	14.8228	24.2518	13.0289	2.75698	7.87875	21.4211	19.7093	20.7885	21.9271	5.19766	5.21665	4.9234	9.40565	9.1733	8.40355	13.409	12.1919	12.8737
NM_001024479.2	8.81166	7.54097	11.6338	11.0734	8.34377	11.8088	9.7254	12.4369	10.9938	14.7329	11.1398	7.94256	16.1212	7.61466	8.53315	8.37277	9.84737	10.8559	5.86652	5.08857	5.35531	6.57522	4.98648	6.83303	6.1105	6.26722	7.78478
NM_001024480.2	0.840274	9.68525	9.69102	8.87604	8.72175	8.20749	2.52978	10.3979	9.04355	8.71759	9.28946	8.41604	2.64814	9.64289	9.26585	11.5589	7.41476	7.00291	0.979794	0.701406	1.2241	4.2493	4.60904	4.41361	5.00056	4.14019	5.10037
NM_001024481.2	1.86976	0	0	0	0	0	3.92981	0	0	0	0	0	0.434978	1.55923e-05	0	0	0	0	1.68009	1.86809	1.38452	0.187399	0	0.134056	0	0	0
NM_001024482.2	0	0.493804	0.661861	0	0	0	0	0	0	1.0218	0.412437	0	0.818889	0	0.385567	0	0	0	0.0062855	0.0331559	0.0886105	3.70791e-05	0	0	0	0	0
NM_001024483.1	0.0425707	0.101914	0.247376	0.110505	0.102022	0.316708	0	0.204616	0.187277	0.127699	0.308856	0.239938	0	0.220619	0.379846	0.228174	0	0.1807	0.245802	0.425017	0.249758	0.383187	0.342882	0.313436	0.394621	0.394454	0.274302
NM_001024484.2	15.0035	13.0621	9.65541	13.3806	10.1475	9.11502	14.0784	13.4623	11.7882	16.1608	11.6152	7.80698	6.31364	16.782	12.4894	14.886	10.9214	7.33142	9.44312	10.4753	10.451	5.96898	7.24182	5.37487	5.5104	6.44503	6.15928
NM_001024485.2	13.8919	8.70999	10.564	12.4945	9.45112	10.3858	6.65482	10.0848	9.19468	14.9307	6.90288	9.98737	7.12904	11.9181	11.2032	8.68346	11.8399	9.64978	2.09169	1.97925	1.04671	5.65197	5.25218	4.75264	6.26817	5.2403	6.02624
NM_001024486.1	0.572894	0	0	0	0	0	1.23368e-07	0	0	0	0	0	4.57001e-06	0	0	0	0	0	0.346568	0	0	0	0	0	0	0	0
NM_001024487.1	0	0	0	0	0	0	0.377487	0	0.0285898	0	0	0	0.759446	0	0	0	0	0	0.164452	0.100481	0.0628343	0	0.032627	0	0	0.0110494	0
NM_001024488.2	6.22524	47.1134	23.6549	24.6914	22.1556	24.8934	9.3034	42.2371	21.474	29.1128	29.2561	18.6296	5.75287	57.7958	25.6872	26.1822	25.6141	27.865	6.08663	6.46687	5.26378	23.168	23.1685	24.7889	37.7144	33.8339	34.9144
NM_001024490.1	2.54942	14.7972	11.9477	15.3658	10.9368	8.99372	6.10016	15.4981	13.3256	14.1538	19.7396	11.4962	1.97479	4.79508	11.908	8.42631	8.71752	7.63842	5.16226	5.33146	5.24254	6.74168	7.80893	8.42682	9.71137	9.57341	8.28785
NM_001024491.4	0	0.648938	0.0132342	0.54397	1.29767	0.739931	0.404893	1.74132	0	1.40758	1.24192	1.1154	0	0.000998753	0.888111	1.68458	1.04574	2.83383	0	0	0	0	0.172391	0	0	0.400911	0.000217974
NM_001024492.1	2.62044	6.71866	6.52047	5.63857	6.52212	4.45301	2.74645	6.76874	6.32537	6.75183	7.04589	4.82508	1.27989	5.74349	5.7891	6.04039	5.98375	4.89291	1.4604	1.61015	1.58966	4.57337	4.73697	4.15385	5.64902	5.41346	5.13695
NM_001024493.1	1.66295	0.071407	0.132129	0	0.0900962	0	3.75542	0.0456987	0.0496726	0.0291612	0.0388999	0.064519	0.933434	0.155576	0.0607137	0.0507211	0.0225604	0.10989	2.90539	3.38044	3.02872	0.435394	0.363183	0.374691	0.264228	0.295345	0.239892
NM_001024494.1	1.43608	1.67958	3.37883	3.08194	1.90116	3.72975	0.215032	0	0.457793	0	0	0	4.51713e-09	0.694544	0	9.21268e-10	0.22275	0.277591	0.0364753	0.135081	0.0741276	0.316262	0.315214	0.219947	0.619547	0.583683	0.595959
NM_001024495.1	3.20788	4.96854	4.99198	4.44609	5.48476	3.99747	1.19407	1.74461	1.46196	0.787893	2.03909	1.39649	0.878504	1.43738	1.57977	0.818172	1.48032	1.78512	1.01336	0.748598	1.30695	2.12116	1.89558	1.82907	2.12454	2.24606	1.88027
NM_001024496.2	4.2878	3.89997	9.27487	7.03329	8.23201	8.33236	4.01852	6.24246	7.11896	6.85941	7.58336	7.9292	3.42316	4.88378	9.19633	6.79305	8.59572	10.6023	1.01287	1.65928	1.44632	2.97853	2.79376	2.5039	3.29342	2.64491	3.15078
NM_001024497.3	0	0	0	0	0	0	1.88798	2.66603	1.39913	2.84822	4.05858	1.83444	0	0	0	0.208759	0	0	1.55729	1.70576	1.02851	2.72093	2.24296	1.87867	2.66513	2.27372	1.76821
NM_001024499.1	1.4384	5.10528	3.56272	4.24376	5.69759	4.4529	0.0946585	0.0921041	0	0	0	0	1.11529	3.44353	5.45452	5.01847	6.16053	4.584	1.13641	1.61678	1.54699	2.63249	3.15528	2.35789	3.70956	3.74185	4.13139
NM_001024500.2	9.7698	15.1595	16.3187	17.4089	14.4373	14.5429	22.4881	22.991	21.8707	27.3852	25.1397	21.1116	11.6172	19.7405	22.6895	26.4989	21.1499	20.3553	8.0811	8.6777	9.60385	12.9672	12.1584	13.7565	12.4197	14.8549	14.9465
NM_001024501.2	7.0653	8.37642	6.14418	8.22884	7.37409	4.58207	4.15841	1.28421	0.559662	1.56935	3.1327	1.64295	1.80664	0.310939	1.88192	0.369112	0.375875	0.326581	0	1.91771e-06	0	2.18757e-10	0	0	0	0.0361946	0.232567
NM_001024502.4	1.27028	0.196704	0.0426395	0.219763	0.0659885	0.0480058	0.852173	0.163598	0	0.092163	0.0760451	0.0759578	1.25921	0.127327	0.132448	0.108485	0.110739	0.182823	5.43802	6.35671	6.13101	2.73945	2.44144	2.25375	2.1667	2.09852	2.37371
NM_001024503.1	0.0673858	0.459745	0.955881	1.02773	0.698083	0.427843	0.841683	1.2443	1.19713	0.808487	1.3962	0.572637	0.116286	0.228302	0.675489	0.987112	0.759416	0.571024	0.64555	1.0047	0.662945	0.742309	0.810607	1.19542	0.859895	1.3493	1.47556
NM_001024505.3	3.53519	0	0	0	0	0.0869938	0	0	0	0	0	0	0.832074	0	0	0	0.0806193	0	0.107061	0.162255	0.0774219	0.0655298	0.0741175	0.0237616	0.0526535	0.112174	0.0246038
NM_001024506.1	6.46715	1.42149	2.01472	0.554065	1.60926	1.56024	10.937	1.94688	1.0524	1.33382	2.61576	1.49958	3.55544	1.77457	1.39969	1.31775	1.68691	2.77352	1.9062	1.93933	1.92594	0.418204	0.453615	0.504037	0.427354	0.476611	0.506973
NM_001024507.1	0.0435263	2.25043	0	0.840549	0.814205	0.980614	0.211275	2.86332	0.225041	0.982093	0.506325	0.429968	0.048359	6.49527	0.321232	0.977996	0.57664	0.631456	0.493358	0.447306	0.164731	0.544389	1.10158	1.4125	2.48681	2.11809	2.27062
NM_001024509.3	179.516	182.264	180.399	199.114	188.53	188.264	312.694	212.717	209.485	254.266	241.639	187.512	84.6117	210.351	180.925	191.003	184.977	187.84	237.178	238.031	237.393	169.947	175.926	171.466	201.297	195.417	201.283
NM_001024511.1	9.92888	15.0463	20.8345	17.575	16.4039	26.0842	13.2179	16.7095	18.9874	16.0911	19.8079	21.8556	3.6319	9.84905	9.22586	9.19461	8.95804	14.4668	8.87655	7.5905	9.03455	14.4008	14.1214	14.7276	19.6832	18.3145	17.9543
NM_001024513.2	32.5754	55.4192	45.509	52.8301	49.3006	37.1841	46.6561	59.035	50.0366	50.1312	59.9915	40.7835	19.7263	51.1648	47.6877	50.446	41.5015	36.8581	41.0838	38.1841	41.3161	43.1492	45.3378	43.1863	47.1943	46.9896	46.9745
NM_001024514.2	23.4905	14.6306	9.16951	14.4222	8.30325	7.98918	13.5019	7.66194	9.37486	11.8455	7.99405	5.61149	9.28828	15.3918	8.67619	8.71521	8.22719	7.26501	2.58374	2.54104	2.27869	5.12251	5.99316	6.32708	6.28258	5.68851	7.03091
NM_001024516.1	4.25642	6.26436	6.07113	6.14915	7.22397	8.80078	4.23839	7.11072	8.51879	6.54128	7.20781	9.39264	2.89623	6.08031	8.27819	5.84143	7.69073	7.3832	1.27497	1.08879	1.92429	3.24941	2.82976	3.20973	2.88359	2.95667	2.8632
NM_001024517.1	24.4604	26.9321	33.3544	32.8451	33.1728	32.8428	20.2074	24.4212	23.8643	20.8881	26.7256	25.7188	6.10362	6.95831	11.6781	9.67178	8.85729	8.72615	6.89998	7.79238	6.95561	9.68357	10.6559	9.83478	13.3005	13.8386	12.88
NM_001024518.1	0	0.393047	0.350161	0.380383	0.157079	0.167026	0.0551027	0.162579	0.293424	0.330551	0.415565	0.130799	0	0.377698	0.176238	0.193758	0.219621	0.248547	0.0347958	0.0711697	0.0592211	0.317582	0.253709	0.225163	0.235559	0.130988	0.213237
NM_001024519.1	0.548848	0.0532879	0.0492999	0.0956125	0.151276	0.075215	0.369404	0.127873	0.0555975	0.0652806	0.217664	0.0481452	0.40175	0.0746213	0.0453001	0.113477	0.0505135	0.122969	0.946433	0.763344	0.801584	3.72669	4.08605	4.05816	4.75609	4.45342	4.65624
NM_001024520.1	0	0.0886383	0	0	0	0.0786494	1.44078	4.93484	3.9097	3.94841	3.29675	3.92155	1.20249	4.27528	3.98843	3.44566	4.29537	3.94695	1.40959	1.26167	1.12166	1.82401	1.27689	1.28149	1.24724	1.79606	1.54593
NM_001024521.1	7.23072	0.361448	5.3173	0.867406	0.108936	4.11294e-08	7.48116	9.36569	0.0081327	16.0866	2.67957	0.172299	3.43256	0.000130795	2.35407	0.080164	1.24956	2.74926	20.4757	17.9266	18.4897	12.7686	4.82786	8.39531	14.4422	15.5177	13.4723
NM_001024522.2	0.628733	0	0	0	0	0	0.91533	0.0670887	0	0	0	0	0.707118	0	0	0	0	0	0.293948	0.178205	0	0.0669718	0	0.0809165	0	0	0
NM_001024523.1	50.9626	0.194971	0	0.116368	0	0.183388	39.9567	0.373311	0.10146	0	0.0791388	0	45.514	1.90233	0	0	0.0926786	0	30.6478	31.8713	30.2942	2.56868	2.81869	2.76649	0	0	0.0413206
NM_001024524.3	6.87603	22.1199	24.6622	21.6183	24.6735	24.4162	7.51321	21.3031	25.0877	20.9724	24.7795	20.707	5.97923	17.3685	24.8564	23.3589	21.588	21.689	4.90806	5.49564	4.35875	12.7443	12.5982	12.7834	16.4357	15.4726	15.1336
NM_001024525.1	2.74024	2.78231	3.27296	2.80279	2.40558	3.74164	2.21339	2.63045	2.40259	2.98537	2.2334	2.28121	2.92361	2.73184	2.54593	2.35805	2.62701	2.49879	2.09801	2.4819	2.34509	2.25144	2.28078	1.93516	1.83205	2.17825	2.3301
NM_001024527.1	2.92899	3.27542	4.78899	3.34413	3.08103	6.41442	0.26638	0.274877	0.912785	0.591226	1.0251	1.11173	0.707526	2.48319	2.2512	2.30935	2.41786	3.17394	1.05697	0.979956	1.3539	1.93966	1.73	1.45012	1.69677	1.46282	1.49335
NM_001024528.2	0.19797	5.62562	3.96313	5.41153	4.25198	2.25567	0.722746	3.7668	3.07518	3.52379	3.68837	3.22844	0.532046	4.43723	2.42837	3.47974	2.67884	2.02379	1.50123	0.987946	1.3065	2.13526	1.98514	2.50222	3.16944	2.64398	2.10864
NM_001024529.1	20.1623	4.75142	0.000335312	3.90766e-05	1.24998e-05	0.000369376	1.06631	0.0452448	0.114378	24.012	0.00930235	0.00300582	11.7183	2.26477e-05	0.0700624	0.0376004	3.4035	4.21926e-05	16.2407	15.9435	16.1002	20.0926	19.7221	21.0472	27.4615	28.1334	29.3538
NM_001024530.3	9.84571	1.26496	1.88083	1.12935	1.7023	1.91581	5.7983	1.16613	1.52193	0.439701	0.997073	0.848943	7.17021	2.88699	1.90334	1.20948	1.29673	2.09228	2.9843	2.62717	2.79521	1.43749	1.6853	1.43904	1.31747	1.23131	1.30873
NM_001024531.3	37.2061	72.7813	60.1377	53.9596	59.2232	64.8035	55.534	66.0015	53.6338	52.2181	50.1137	53.0286	30.313	82.1943	61.1586	58.2874	57.4351	65.5877	24.2771	26.0398	24.1546	23.4361	24.1444	23.5406	30.6599	29.4225	32.1751
NM_001024532.2	57.8104	98.1443	90.6862	99.5666	90.8841	91.7488	75.1727	105.575	100.724	107.287	106.74	94.566	43.0967	87.1644	90.715	95.7773	92.0471	87.8946	35.2847	34.7762	32.8636	55.6733	56.4629	58.8642	63.64	62.2423	63.7997
NM_001024533.2	0.983074	0	0	0	0	0	5.20654	0	0	0	0	0	1.09933	0	0	0	0	0	5.25993	6.07102	4.91194	0	0	0	0	0	0
NM_001024534.3	0.0753184	0	0	0	0	0	0	0	0	0	0	0	0	0	0	0	0	0	2475.89	2497.71	2491.81	1.2222	1.71216	1.29469	3.66649	2.94501	3.2085
NM_001024535.1	12.5074	35.801	32.9807	37.5646	34.9704	25.6575	18.6492	38.0976	32.9774	33.7816	31.6507	27.2354	11.3412	32.6689	32.5952	35.4964	30.4844	22.1116	8.60413	9.49358	9.39963	21.2048	19.621	21.9792	21.5852	20.5594	21.6072
NM_001024536.1	1.42556	4.91679	6.5019	8.18216	6.38424	5.0045	1.80555	7.1063	9.27061	8.35606	11.7943	5.70452	1.18209	4.66973	8.02057	8.91326	8.90247	8.76519	2.00537	1.97237	2.16014	6.65957	6.80854	6.44123	8.44838	8.19649	8.56585
NM_001024537.2	30.6963	0	0	0	0	0	29.055	0	0	0	0	0	13.2215	0.899531	0	0	0	0	25.6275	24.5541	26.0774	0.848022	0.487055	0.820418	0.0578587	0	0
NM_001024538.1	3.36882	2.77688	2.30957	1.41888	2.01989	2.83842	0	0	0	0	0.470984	0	0	0	0.241481	0.225151	0	0	0.961291	1.33907	1.07516	2.02643	2.20687	3.03893	2.89121	2.11057	2.44766
NM_001024540.1	53.7479	57.1366	52.3443	45.0592	45.9637	62.1668	46.5345	77.2623	58.3275	62.4776	52.5108	65.5965	32.3509	92.8221	61.6321	50.3811	57.955	60.2759	10.8947	10.6668	11.9922	19.0695	18.4274	18.5587	25.6943	25.2326	26.3533
NM_001024541.2	2368.15	5318.7	5688.76	5570.39	5469.07	5696.75	1729.73	4842.06	5109.42	5133.44	5193.71	5539.12	1210.07	4726.97	5567.92	5639.18	5157.83	5481.09	959.088	943.57	955.641	2525.08	2536.75	2507.1	2624.39	2591.07	2620.58
NM_001024542.2	3.8617	12.0106	13.148	16.1301	14.9458	10.7572	5.81016	12.6922	14.0217	14.3346	16.1504	9.59561	1.93981	7.02801	12.8918	15.0364	12.1923	10.3479	5.26282	4.69595	5.20935	12.163	12.4242	12.1169	14.5332	14.0039	13.5574
NM_001024543.2	2.50891	4.2251	2.64048	2.97527	3.42895	2.91268	6.13303	2.8508	3.27451	2.47949	3.66084	2.6418	2.96701	3.15429	2.67772	2.77885	3.02221	2.24674	5.60811	5.51985	4.97849	4.98107	5.31469	5.13749	4.71217	4.10342	4.19576
NM_001024544.1	0	0	0	0	0	0	0	0	0	0	0.0105624	0	0	0	0.0348479	0	0.0389155	0	0.0156328	0	0.012736	0	0	0	0	0	0
NM_001024545.1	0	0	0	0.917959	0	0.158168	0.260715	0	0.162672	0.164292	0.276286	0.132172	0.235749	0	0.128608	0	0.129791	0	1.56643	1.96186	1.42271	1.95367	1.762	1.96815	1.65933	1.80358	1.54961
NM_001024546.2	39.4126	65.5269	50.0135	62.9733	55.2734	40.7101	47.7916	60.1413	55.7899	60.6775	69.1611	39.9436	35.2984	48.0154	47.891	54.5607	47.3353	33.1623	26.3732	25.8744	25.7702	32.5566	34.039	33.7134	45.022	44.4007	43.9915
NM_001024547.1	0	0	0.0271191	0	0.0277383	0	0	0	0	0.0359084	0.0239416	0	0.0294585	0.0273613	0	0	0	0	0.661322	0.576388	0.554223	0.0111728	0.022935	0.0461501	0.0120611	0.0121311	0.0492743
NM_001024548.1	0.156093	0	0	0	0	0	0.151109	0	0	0	0	0	0	0	0	0	0	0	0	0	0.0374609	0	0.0196909	0.0295606	0	0.0270224	0
NM_001024549.2	0.181153	4.04882	1.90174	3.01386	3.32323	2.0872	1.65016	4.78195	2.84258	3.42472	3.88343	2.41184	0.0880247	5.07705	2.04464	3.44473	1.87606	1.81469	1.00573	1.15332	1.33075	0.534181	0.880346	0.588006	0.345489	0.730731	0.711167
NM_001024550.4	972.955	927.544	692.344	799.082	721.74	631.568	827.425	957.354	723.673	878.956	791.743	688.641	756.959	848.812	717.734	767.311	692.692	604.34	556.905	570.093	563.586	532.35	535.743	543.02	599.809	599.946	602.092
NM_001024551.1	10.4087	0.0523492	0	0.0313098	0	0	11.3413	0.0502489	0.0273095	0	0.0427678	0	8.76219	0.0977455	0.0222517	0	0.0248113	0.0241619	0.393801	0.223864	0.427496	0.089779	0.0614404	0.0721097	0.04306	0.0433145	0.0659703
NM_001024552.2	4.09825	7.81314	10.9478	8.75776	10.3627	8.27464	5.12269	9.41155	9.27547	10.7714	12.225	8.53499	2.266	8.20636	9.50088	9.45423	10.0739	10.3429	4.10951	4.21814	4.78886	7.70108	8.04361	7.3346	8.43745	7.25389	8.67232
NM_001024553.1	0.0425581	0.035795	0.0714467	0.0060464	0	0.197168	0	0.171501	0.171944	0	0.0724693	0.111317	0	0	0.125442	0.0159846	5.42413e-09	0	0.0371237	0	0	0	0.0621547	0	0	0.0416281	0.000238181
NM_001024554.3	26.4445	21.1251	22.9618	18.8271	18.8331	25.0811	27.4099	26.919	24.2768	25.1897	24.4715	27.3559	20.3439	32.0707	25.1027	22.6349	23.4341	29.89	27.7816	28.9632	27.4872	12.9631	12.9957	12.2298	12.9987	12.8238	13.1385
NM_001024555.1	0.0808407	2.62311	6.6037	2.51805	3.71814	7.2264	1.06662	3.50599	4.17021	2.61998	3.15474	6.04251	0.814087	2.31024	5.55422	4.00802	4.65133	11.5025	0.200085	0.190095	0.222156	2.4262	2.40457	2.14488	3.04293	3.54865	3.8583
NM_001024556.2	4.75875	0	0.101938	0.175698	0.104268	0.295362	0.540281	0.105732	0.0766216	0.134961	0.239843	0.132723	0.315067	0.274148	0.0624126	0	0	0.101597	3.29028	3.7571	3.25166	0.378086	0.34482	0.333469	0.965309	0.670847	0.938443
NM_001024557.1	0.109944	0	0	0	0	0	2.18972	0.0168257	0	0	0	0	0.229222	0	0	0	0	0	1.13616	1.23042	1.04771	0.00667667	0	0.00689534	0	0	0
NM_001024558.1	15.98	18.646	24.0784	18.2547	19.6675	28.0634	18.2548	24.1467	25.1044	20.118	21.9932	23.4569	26.5581	40.8348	27.1191	22.7909	25.5741	30.4861	9.21638	9.1665	8.96326	11.2112	10.8402	10.8495	11.8885	12.0966	12.6885
NM_001024559.1	0.0257443	0	0	0	0	0.0540996	0.0996075	0.0551811	0	0	0	0.0259713	0.0577807	0.0268329	0	0	0	0	0.192168	0.172042	0.185293	0.0547823	0.0449829	0.101828	0.130095	0.118957	0.0845556
NM_001024561.2	8.283	23.6565	17.8446	19.0692	19.5573	15.2892	15.0557	26.5825	20.3646	20.4371	22.8134	17.45	7.75646	23.7321	20.8068	20.2157	20.0506	18.8202	10.6773	10.6417	10.5195	18.3427	17.5706	17.7759	19.7302	18.9278	18.8321
NM_001024562.1	13.9984	1.06777	0.658294	0	0.404042	1.07146	18.3277	1.50073	0.14832	0.348437	0.57923	0.302505	7.0285	2.71672	0.543147	0.300024	0	0.588328	13.1955	11.3941	12.0849	14.7966	16.5758	13.6724	10.2888	9.3391	10.3743
NM_001024563.1	0.0175011	0	0	0	0	0	0.0847337	0	0	0	0	0	0.0589608	0.0182469	0	0	0	0	0.171578	0.192328	0.193224	0.0818847	0.0458636	0.0615019	0.602074	0.44423	0.598571
NM_001024564.1	0.592611	0.405065	0.472743	0.420092	0.690405	0.426286	0.137402	0.300914	0.168438	0.32986	0.229261	0.404324	0.628424	0.175593	0.557729	0.13806	0.685845	0.356199	0.127234	0.085088	0.139028	0.679232	0.49616	0.462303	0.518536	0.560839	0.644767
NM_001024565.2	2.13585	0.0147452	0	0	0.00691117	0	2.30014	0.0137228	0	0	0	0	1.54562	0.00681304	0	0.00791037	0	0	1.40356	1.91987	1.12092	0.0279655	0.0584858	0.045275	0.0150501	0.0120885	0.0124017
NM_001024566.1	22.1905	44.9723	45.9943	40.2613	42.4025	40.4787	17.9968	38.5323	37.3348	32.5053	36.7602	38.7354	11.8925	31.3493	39.8494	38.5436	35.6393	35.384	2.87144	3.32775	3.34058	7.42724	7.72284	6.97842	8.14835	8.32057	7.90859
NM_001024567.1	8.99204	61.3809	15.7679	24.7212	18.9993	11.4321	3.72982	18.081	7.06066	10.263	9.77402	5.5423	2.26043	29.8537	7.40285	9.12505	7.85029	4.12645	4.93183	5.6829	5.31974	30.078	29.7701	30.3959	43.5995	43.565	43.1905
NM_001024568.2	3278.12	5345.22	5799.86	5231.42	5460.28	6330.56	2373.9	5163	5119.3	5221.69	4914.64	5999.86	1832.96	5663.8	5392.26	5312.34	5397.6	5901.39	1784.25	1831.64	1786.28	2340.53	2356.2	2350.71	2821.27	2768.93	2810.25
NM_001024569.1	0	0.229797	0.176871	0	2.5148e-05	0	0	0.362649	0.590469	0.0106406	0	0.345262	0	0	0	0.0556241	0.108782	0	0	0	0	0.00185377	0	0	0	0	0
NM_001024570.1	17.6653	32.9439	29.2555	30.7339	29.9161	27.8582	13.0461	30.3852	23.6854	27.7008	28.8506	21.9128	9.72078	32.9049	31.0778	29.6472	27.143	24.4153	12.417	12.2272	11.5395	18.5662	18.2131	19.0407	19.9288	19.1361	18.2415
NM_001024571.2	1.04766	4.13404	4.51465	5.14905	5.92972	3.49015	2.39997	6.20901	5.69525	5.38096	5.99982	3.84453	1.81768	5.23954	5.06254	6.03199	5.07558	2.75719	4.77341	4.28701	4.07008	5.32293	4.89234	5.76108	5.03105	3.70238	5.29173
NM_001024572.3	0.854877	0.540929	0.0712505	0.846819	0.483799	1.63548e-05	1.01707	0	0.0205211	0.302431	0.255748	0.348947	0.913878	0.25584	0.520254	0.47096	0.00699529	0.302627	0.895225	0.39443	0.000313551	0.234395	0.345807	0.118923	0.219877	0.38233	2.79314e-10
NM_001024573.1	2.41998	9.55256	10.485	10.9348	10.3986	9.04134	6.10527	10.3725	12.3555	7.39648	12.283	8.57392	2.24852	10.8835	10.6932	10.3408	9.83134	9.20948	3.23597	3.38142	3.84907	3.77567	3.8026	4.32856	4.94368	5.0631	4.51422
NM_001024574.1	0	2.22164	0.238188	2.5208	1.57634	0.143165	1.70072	1.3312	2.23151	1.87626	3.38765	0	0	1.7214	0.954733	2.87484	3.02185	0	2.78539	2.70319	2.58665	4.4164	3.09438	3.93507	2.13528	2.30195	2.44273
NM_001024663.1	0.0250809	0.0280051	0.0259089	0	0.0265004	0	0.0242623	0.0268797	0	0	0.0155788	0	0.0281475	0.0522843	0.0238052	0	0	0.0258461	0.144553	0.168167	0.105608	0	0.0294458	0.0186412	0	0.0277799	0
NM_001024664.1	0	0	0	0	0	0	0	0	0	0	0	0	0	0	0	0	0	0	0	0.0397006	0.0117423	0	0	0	0	0	0
NM_001024689.3	0.0633465	0	0	0.169225	0.0670027	0	0.121945	0	0	0	0.0576342	0	0	0	0.0600482	0	0	0	0.191507	0.189512	0.0608571	0.135166	0.0611757	0.139533	0.146556	0.117761	0.0299296
NM_001024690.2	0.0375663	0.0559991	0.0957409	0.0703907	0.0981818	0	0.00415451	0.16162	0	0.0992313	0.0728982	0.0867014	0.153077	0	0.123723	0.0376144	0.0455601	0.0615273	0.277751	0.184373	0.134039	0.0627836	0.0679324	0.125503	0.187138	0.0416727	0.117087
NM_001024692.1	3.81132	9.68686	8.42647	8.70455	8.7631	7.52346	7.02178	7.90849	7.37726	6.35195	6.40229	7.18712	5.25202	9.8339	8.58077	7.22086	9.12299	9.03989	3.30652	3.92197	3.62265	3.98994	3.71605	3.98845	4.71023	4.92126	5.70027
NM_001024693.1	0.0379322	0.177532	0.12621	0.189233	0.207238	0.10908	0.134965	0.0691324	0.067911	0.106174	0.158457	0.080848	0.0611719	0.0802271	0	0	0.0621505	0.0615117	3.23253	3.67739	3.1042	0.661929	0.867704	0.757147	0.505928	0.551802	0.526237
NM_001024824.1	0.408966	1.49355	1.59686	1.43956	1.54484	1.40463	0.794213	1.40352	1.70608	0.479098	1.24961	1.21146	0.570335	2.32823	1.57376	1.72995	1.42806	1.59748	0.413967	0.680424	0.481637	1.22782	1.08503	0.938198	1.24011	1.082	1.34172
NM_001024929.1	9.92166	51.5328	54.0721	32.6172	58.7863	80.8585	8.9325	49.0328	36.6763	17.1921	35.3027	55.2126	7.44252	47.324	48.828	43.5504	71.0584	84.5607	14.318	14.0642	14.3871	35.5041	37.2114	36.7578	33.5187	32.0193	32.6663
NM_001024930.3	1.32666	0.0279496	0.0775727	0.0334314	0.0264479	0.0263001	1.88873	0	0.0583195	0	0	0	0.337103	0	0	0.0595005	0.0268152	0	1.68366	1.99143	1.53208	0.0542178	0.0561904	0.0565615	0.046622	0.0352043	0.0587167
NM_001025082.1	2.40927	0.0776378	0.0608374	0.0393246	0.0622272	0	4.53095	0.0631086	0.0915996	0	0.0725055	0.0297047	0.794338	0.0613684	0.0279418	0.244713	0	0.0303293	4.31411	3.95533	3.9871	0.0159233	0.0292448	0.0517708	0	0	0
NM_001025206.2	224.335	229.92	189.318	208.943	185.845	175.511	262.839	250.855	203.317	219.471	210.462	200.57	208.185	241.873	203.907	200.81	177.486	176.558	31.831	33.6013	32.7754	74.9704	74.4767	77.1291	92.8689	90.8499	93.7467
NM_001025207.1	0.483786	0	0	0	0	0.0242038	2.18457	0	0	0	0	0.0464792	0.465456	0.0480282	0	0	0	0	1.90276	2.05703	1.84628	0.0196053	0.150943	0.131599	0	0	0
NM_001025314.2	255.706	971.336	893.31	918.022	897.398	929.461	376.955	948.054	831.461	907.323	773.753	853.746	210.561	1016.89	854.728	828.281	885.272	871.321	301.223	295.931	294.276	443.848	447.293	452.306	603.618	585.641	601.783
NM_001025315.1	2750.05	6490.34	6385.7	6532.16	6254.9	6453.98	2184.82	5864.41	5837.7	6069.82	5483.13	6156.66	1544.73	6185.95	6313.52	6109.19	6181.91	6138.75	1247.48	1268.52	1241.6	2941.69	2935.76	2913.85	3365.59	3326.16	3370.21
NM_001025316.2	3231.01	5444.05	6165.17	5534.16	5915.91	6535.1	2042.95	5233.75	5268.29	5293.75	5119.04	5826.71	1896.38	4861.1	5789.42	5580.25	5411.76	5591.73	633.726	629.586	638.863	1519.09	1493.67	1540.7	2007.68	1993.87	1969.46
NM_001025317.1	3434.05	8267.6	8578.07	8405.17	8479.38	8746.61	2627.58	7800.63	8247.41	8582.44	7970.32	9337.42	1932.51	7989.61	8634.88	8585.87	8756.41	8676.26	2322.25	2332.82	2330.76	4074.92	4070.68	4050.02	4595.38	4499.1	4583.52
NM_001025318.2	12.9646	32.1003	28.2742	29.6316	26.3309	27.0088	25.0168	29.7911	32.4514	30.8094	32.9139	31.0745	13.9604	33.9391	31.1691	29.8622	29.5401	27.5337	11.1324	10.9245	10.8809	17.6328	17.4878	16.4895	15.7401	19.3164	16.8063
NM_001025319.2	33.8641	267.185	145.021	158.15	157.434	108.846	107.538	235.286	153.222	133.193	155.225	118.92	24.6909	156.788	155.155	152.668	158.361	108.252	70.7293	74.1159	73.0809	128.541	127.161	129.734	144.757	142.454	146.008
NM_001025320.2	15.9931	145.601	95.1449	134.89	110.502	71.9557	57.2602	123.796	109.37	119.952	121.928	70.7283	16.5977	107.626	84.7658	98.7937	93.1753	56.1134	92.1382	93.9776	96.4293	92.4822	92.1043	92.0046	107.522	104.136	107.251
NM_001025321.3	1382.07	3807.88	4371.97	3881.3	4156.41	4854.09	1075.89	3624.01	3900.98	3787.88	3455.03	4628.13	510.175	2717.72	2441.83	2258.99	2616.82	2789.22	1133.08	1148.43	1126.99	2458.32	2475.78	2493.39	2935.11	2908.5	2943.81
NM_001025322.2	159.65	416.179	399.481	419.135	415.205	414.058	176.705	426.862	414.621	430.232	376.701	404.677	124.394	454.901	389.642	390.549	405.226	398.659	80.8305	81.6045	81.7844	139.879	138.199	136.481	168.738	173.128	170.855
NM_001025324.2	14.5838	0	0	0	0	0	8.02267	0	0	0	0	0	0	0	0.0712627	0	0	0.231409	662.448	681.012	674.55	39.35	36.5025	36.9785	37.6618	37.9283	36.9937
NM_001025325.2	1.97963	0	0	0	0	0	2.24143	0	0	0	0	0	0	0	0	0	0	0	11.3919	12.6049	9.88393	3.03402	3.04172	2.66119	0.321196	0.734225	0.65182
NM_001025326.2	22.7265	0	0.0512902	0	0	0	54.9768	0	0	0	0	0	15.8936	0.155017	0	0.0586468	0	0	147.405	149.109	149.438	0.57112	0.932402	0.502277	0	0	0
NM_001025327.2	24.0754	57.3082	58.2746	56.1455	54.8504	56.0176	24.2201	54.1467	53.8153	49.9552	57.8714	58.0137	21.174	47.5012	66.9824	53.9856	56.2611	69.2405	8.66452	8.94089	8.4073	28.1865	28.5342	29.0461	35.6712	34.3415	34.2897
NM_001025328.2	1.63317	0.344655	0.643697	0.476597	0.469062	0.537644	1.6269	1.0588	0.715104	0.521891	0.653086	1.45731	1.33464	0.56603	1.14003	1.04093	0.507437	0.489574	0	0.275854	0.23825	0.5383	0.806792	0.68947	0.438962	0.337195	0.855686
NM_001025329.2	142.233	491.685	387.401	473.785	399.566	314.911	172.086	450.176	393.128	441.655	390.106	319.462	114.31	401.338	389.824	417.8	389.73	313.978	147.501	144.261	144.885	283.283	292.601	286.068	340.326	343.09	346.081
NM_001025330.2	15.6719	14.977	16.1345	15.614	17.4734	16.7839	1.23603	0.774834	0.518922	0.424926	1.96314	0.356834	1.95056	0.898395	0.653797	0.733248	1.07949	0.268607	0.520813	0.250456	0.751105	0.665085	1.04855	0.556148	0.754798	0.820942	0.564413
NM_001025331.1	0.0320007	0.0202514	0	0.000145685	0.272681	1.05372e-05	4.77352	8.87737	7.32704	8.94109	8.33788	5.40865	3.57178	6.41302	5.53219	7.64405	4.72924	4.62699	0.257383	0.000339147	0	0	1.07957e-10	0	0	0	0
NM_001025332.1	0	0	0.0953945	0	0	0	0	0	0	0	0.0837244	0	0.102877	0	0	0	0	0	631.323	635.561	634.07	7.25157	7.65964	7.36223	1.45749	1.54883	1.48798
NM_001025333.2	0	0.0457122	0	0.0546492	0.043251	0	0	0	0.0476633	0	0	0	0.0458571	0	0	0	0.0867322	0	10.3766	8.88146	11.4949	0.475339	0.181469	0.149241	0	0	0
NM_001025334.2	149.717	63.5742	69.6485	80.007	76.3813	68.744	101.851	56.6379	57.8265	73.3188	70.1908	57.6413	45.3584	58.3691	68.1193	65.9661	57.2737	58.4658	88.2507	85.4523	87.146	73.941	75.3292	75.3403	71.8395	65.9598	69.5126
NM_001025335.2	0.159968	0.0832578	0.16307	0.219486	0.41458	0.255611	0.387236	0.25751	0	0.389105	0.24969	0.397769	0.479984	0.2623	0.353562	0.402969	0.224214	0.403268	0.676799	0.753311	0.604703	0.457134	0.40146	0.233308	0.439222	0.450439	0.508062
NM_001025336.2	0	0	0	0	0	0	0.0802364	0.0222314	0.0241645	0	0.0189245	0	0.0925927	0.0432488	0.0787634	0	0	0	0.0279131	0.0500819	0.0534036	0	0	0	0	0	0
NM_001025337.2	7.90496	26.2939	17.9028	21.0386	13.5552	7.16339	6.24653	27.1269	15.5716	22.0512	19.7346	5.73825	2.00586	15.817	9.57219	13.27	11.7728	9.55525	9.3731	8.80736	8.72906	13.53	13.7628	13.4829	14.2488	14.2588	16.6411
NM_001025338.2	0	0	0	0	0	0	0	0	0	0	0	0	0	0	0	0	0	0	0.0371952	0.113952	0.229927	0	0	0	0	0	0
NM_001025339.2	545.598	438.328	629.453	452.696	453.282	721.02	531.436	451.59	443.321	404.78	428.907	502.602	326.745	784.679	570.013	432.365	521.332	760.797	404.249	408.841	364.913	261.327	265.111	243.931	164.61	168.414	155.985
NM_001025340.2	5211.52	8953.85	8960.46	9096.48	8972.83	8984.26	3313.76	8363.16	8549.31	8753.61	8250.7	8974.39	3343.27	7779.37	8857.33	8937.14	8838.61	8198.3	2954.29	2969.63	2990.19	4932.37	4969.56	5000.36	5936.67	5793.27	5952.18
NM_001025341.3	2147.07	5037.04	5353.11	5084.88	5185.24	5626.14	1442.84	4783.31	5087.21	5340	4798.96	5686.6	1148.6	4920.07	5163.98	5194.04	5063.65	5642.89	1031.9	1039.5	1050.96	2423.87	2415.22	2469.84	2653.67	2608.85	2637.86
NM_001025342.2	1047.99	2776.61	2853.4	2858.24	2712.34	2934.19	903.9	2651.01	2596.04	2687.24	2415.71	2638.12	639.185	2763.77	2715.54	2661.64	2608.99	2613.11	632.892	633.82	640.719	1251.7	1265.72	1266.26	1555.34	1546.83	1561.52
NM_001025343.1	31.5573	8.0215	8.95366	6.77264	5.82834	18.7703	21.4725	19.1983	8.65392	9.68988	10.4822	9.00349	14.5403	25.9971	8.44549	5.32677	7.44008	14.3277	13.5913	13.5461	14.0912	56.5206	55.0782	56.4859	56.5705	56.9482	58.0459
NM_001025344.1	0	0	0	0	0	0	0	0	0	0	0	0	0	0	0	0	0	0	0.0318867	0.030831	0.0309382	0	0	0	0	0	0
NM_001025345.2	2.63734	56.5648	41.4375	49.1152	44.5469	29.5544	45.0297	102.953	96.5406	97.569	113.877	65.3882	10.3062	48.8658	74.0777	86.0181	68.0558	50.6409	38.2041	38.7106	38.0114	76.8256	77.6552	78.8858	91.4244	88.1946	89.398
NM_001025346.1	2.68239	0	0	0.461207	0	0	2.87824	0	0	0.235723	0	0	2.53027	0	0	0	0	0	0.397379	0.242777	0.24634	0.59272	0	0.152905	0.0812465	0.569317	0
NM_001025347.1	1.07852	1.80725	2.62702	1.80063	1.99497	3.80575	3.01286	2.10516	2.55761	2.63463	2.773	3.38132	2.33165	3.49112	2.44839	2.00815	2.61228	4.04364	2.78243	3.21277	3.13995	1.26336	1.12756	1.45692	1.48995	1.3909	1.44914
NM_001025348.1	1221.67	113.833	105.881	88.5112	96.116	127.022	53.9455	64.7562	35.1002	61.8069	28.0128	25.2562	26.7317	18.7515	8.47314	3.23275	4.80533	4.52515	3045.94	3033.92	3022.56	200.482	192.114	193.351	122.354	119.894	122.682
NM_001025349.2	72.9179	4.01151	7.13901	4.24852	3.50778	6.28595	66.4608	3.97562	6.32333	3.99087	4.20413	7.8974	42.3739	4.26366	7.89749	3.99905	6.22649	8.65888	308.325	299.893	294.383	108.434	105.81	107.011	72.9131	67.3524	70.7214
NM_001025350.3	16.6362	40.6153	37.4629	39.9348	34.355	29.5963	21.4813	59.4538	51.377	59.224	56.0692	45.4881	11.6349	56.4386	55.1689	57.2436	46.6864	48.5213	18.0732	19.1146	18.6124	37.4196	37.6572	40.325	40.074	40.1414	41.7844
NM_001025569.1	0.259547	0	0	0	0	0.382506	0.334663	0	0	0.442242	0.348393	0.372665	0.38973	0.372396	0	0	0	0	0	0	0	0	0	0	0	0	0
NM_001029845.3	49.8512	31.1192	47.5925	45.5919	49.0521	56.6789	56.0577	37.2917	47.598	51.6114	52.83	53.9142	29.2725	26.9131	52.4953	48.2271	50.2551	56.5884	26.819	27.9579	28.6395	23.9682	24.703	26.0954	27.9865	26.9869	26.4135
NM_001029846.1	4.0847	0	0	0	0	0	63.0365	0	0	0	0	0	1.22943	0.110554	0	0.0419382	0	0	17.9095	17.4682	16.6616	0.120501	0.18543	0.108871	0	0	0.0166239
NM_001030298.1	0	2.20058	1.77294	1.99143	2.49068	0.789464	0.492679	1.55279	1.74501	1.6102	2.07197	0.858346	0.305901	1.88768	1.02831	1.81527	2.44279	0.691792	1.01075	1.07511	1.24275	1.2426	1.02914	1.37415	2.0393	1.17708	1.62393
NM_001030299.1	0.0698422	2.94871	1.24666	1.27005	1.90687	0.74609	0.558381	2.00098	0.547664	1.22423	1.29291	0.977654	0.179799	1.38922	2.26971	1.53234	1.35308	1.15841	0.0859636	0.075107	0.156911	0.43731	0.618512	0.720051	0.421444	0.436657	0.527171
NM_001030300.1	0	0	0	0	0	0	0	0	0	0	0	0	0	0	0	0	0	0	0.033435	0.0456157	0.011462	0	0	0	0	0	0
NM_001030301.1	1.0433	2.37764	3.18303	2.78143	2.94779	2.38695	2.44173	3.98126	3.94979	3.00776	4.40637	5.41665	0.916142	3.65739	1.84671	2.15904	2.12605	3.80411	0.7371	0.376827	0.485706	1.36765	1.53693	1.21809	1.03201	0.994638	1.33804
NM_001030302.2	0.049167	0.232794	0.514279	3.16299e-05	3.20526e-05	0.370874	0	4.33194e-06	0.115087	0	0	0	0	0	0	0	0	0	0	0	0	0	0	0	0	0	0
NM_001030303.1	1.43179	12.9315	10.8066	10.5503	9.60544	11.8984	5.31402	10.6693	10.9433	9.89348	9.0923	11.6652	1.68332	32.1841	12.0969	12.2536	15.2257	18.5643	0.357622	0.679991	0.874082	3.63693	4.00035	4.12374	3.91279	3.67872	2.93324
NM_001030304.1	0.0431488	0	0	0	0	0.0453594	0	0	0	0	0	0.0435407	0	0	0	0	0	0	0.100506	0.102771	0.062057	0.0183854	0	0.0379649	0.0198868	0.0399786	0.0609255
NM_001030318.3	0	1.33485e-08	0	0	0.035639	0	3.66573e-07	0.294365	8.47201e-05	0	0	0	0	0.696318	0	0	2.51779e-06	0	0	0	0	0	0	0	0	0	0
NM_001030319.4	0	13.9829	9.69478	6.39549	6.36417	10.5657	11.7648	15.4778	9.44578	8.64068	7.67215	11.6417	0	28.2512	9.81665	7.88151	9.87646	9.44052	7.44873	7.81481	7.53364	14.9226	14.3685	13.2926	17.8046	19.6251	23.6469
NM_001030320.3	2.32245	1.15729	0.266868	0	0	0	0.269159	1.37506	0	0	0	0	0	0.762581	0.653112	0.394757	0.297327	2.6935	0.922271	1.04531	1.52184	2.1536	1.39513	1.94962	2.00233	1.95556	1.86372
NM_001031750.1	0	0	0	0	0	0	0	0	0	0	0	0	0	0	0	0	0	0	0	0	0	0	0	0	0	0	0
NM_001031751.2	0	0	0	0	0	0	0.291513	0	0	0	0	0	0	0	0	0	0	0	0.83761	0.914144	0.745069	0.269161	0.449501	0.272536	0	0	0
NM_001031752.1	0	0	0	0	0	0	0	0	0	0	0	0	0	0	0	0	0	0	0.0230816	0	0.0237575	0	0	0	0	0	0
NM_001031753.1	0.190332	0.408762	0.509838	0.555587	0.544374	0.573793	4.52424	8.16787	9.40516	8.22873	10.4394	8.40201	0.297625	0.538786	0.30948	0.670297	0.473164	0.410338	0.104522	0.12394	0.218309	0.241759	0.30692	0.290349	0.306786	0.203375	0.14238
NM_001031754.3	2.67528	4.27622	3.59512	1.60171	1.59665	1.72799	3.04063	1.83947	4.4008	1.70013	2.23216	2.57764	1.33466	2.04112	3.91055	3.23559	1.32906	2.94622	1.17859	1.06825	1.22066	1.62398	1.60124	0.716068	1.25471	0.962868	1.3347
NM_001031755.1	0	0	0	0	0	0	0	0	0	0	0	0	0	0	0	0	0	0	0.0665933	0	0	0	0.0609315	0	0	0.157372	0
NM_001031756.2	1019.92	1595.78	1482.92	1333.31	1489.87	1599.62	779.35	2393.03	2137.26	2434.22	2143.51	2668.51	451.619	2466.01	2512.56	2088.89	2499.29	2547.82	717.793	709.992	727.081	1418.51	1440.76	1408.8	1788.05	1735.86	1831.35
NM_001031757.1	0	2.38829	1.45975	1.24038	0.43835	0.870421	0.220533	0.729263	1.23762	0.605873	0.57368	0.0451016	0.580121	0.0125237	0.55273	0.49886	0.540719	0.161004	8.60534e-08	0.286016	0.0621538	0.491657	0.157515	0.598921	0.488548	0.581398	0.468328
NM_001031758.1	0.918434	6.20219	4.20304	3.95503	4.45535	4.06097	3.1135	6.68279	6.85423	7.66731	6.31434	4.82107	0.975073	7.85775	4.86485	6.15851	5.71002	5.15714	4.7125	5.14415	5.04917	6.95099	6.27469	7.18088	7.42845	7.69179	7.04734
NM_001031759.2	0.125177	0.530389	0.181669	0.170968	0.20233	0.0348566	0	0.104459	0.114891	0.111799	0.0397836	0.07908	0	0	6.22334e-09	0.211479	0	0	0.0446013	0.0533754	0.0545116	0.0210851	0.0179185	0	0.0453846	0.0437545	0.0414018
NM_001031760.1	0	0	0	0.260782	0	0	0.107118	0	0.104375	0	0	0	0.0578305	0	0.121859	0	0.0864246	0	0	0.165536	0.0478618	0	0	0.0402908	0.323651	0.411731	0.270275
NM_001031761.3	0.121598	0.284812	0.13344	0	0.446686	0.2689	0.251459	0.429553	0	0.534439	0.226248	0.140276	0	0.139787	0.113382	0.158188	0.131065	0	1.27732	1.65965	1.32673	0.596518	0.628077	0.739966	0.807163	1.13777	1.32633
NM_001031762.1	0	0	0	0	0	0.301946	0	0.246001	0	0	0	0.484492	0.407781	0	0.413487	0	0.284231	0	0.355053	0.255941	0.114951	0	0.0956876	0.110272	0	0	0.341868
NM_001031763.1	5.45791	0.534947	0.395318	0.476206	0.666226	0.0794149	1.61523	0.354488	0.292059	0.545469	0.733521	0.469885	3.3378	0.270747	0.417296	0.722559	0.461643	0.19712	0.418212	0.412495	0.381439	0	0	0.0606263	0.119796	0.0726871	0.151616
NM_001031764.2	42.1988	52.2311	40.6848	51.3322	46.0777	35.2334	45.531	48.2034	48.4057	56.0603	55.6305	37.0087	27.014	55.6645	46.4924	50.9293	48.8503	39.2879	24.5989	25.819	25.441	26.4748	22.8967	26.1234	32.2715	30.3777	33.5119
NM_001031765.1	0	0	0.123588	0	0.126399	0	0.114052	0.127861	0.278002	0.163365	0.216416	0	0	0	0	0.138888	0.127291	0	0	0	0.0570012	0	0	0	0	0	0
NM_001031766.2	0.458191	2.20766	2.45534	1.4984	0.322683	0.646072	1.67006	2.25272	2.34562	2.17338e-07	2.17284	1.7026	0.649687	2.50696	2.75892	2.01192	2.48027	1.69405	0.269737	0.324517	0.151928	0.323759	1.23133	1.01257	1.57077	1.0243	1.10969
NM_001031767.2	2.65591	2.4794	3.31843	2.8068	3.82222	3.61069	3.71865	2.41482	3.56509	5.04865	5.75942	3.86174	1.0616	1.56739	2.64636	3.23135	3.18429	2.78905	7.52213	7.12693	7.56048	0.360282	0.351891	0.246955	0.175908	0.302184	0.349268
NM_001031768.2	3.75209	2.70531	3.08165	4.97636	4.18651	3.21804	7.40024	3.58624	4.94224	7.07782	8.544	2.76046	3.15584	2.64315	4.66824	5.08434	4.70004	2.8662	1.00214	0.826233	1.03473	1.51972	1.63343	1.2977	1.59666	1.60855	1.54168
NM_001031769.1	9.99076	47.5842	33.8931	40.4323	38.0169	25.4674	16.1278	36.7538	32.8178	35.7908	38.0734	27.5439	6.21882	33.7274	31.1228	32.3852	33.1134	24.3799	8.41906	8.9642	9.56184	20.9913	23.1608	22.2129	28.2633	28.8581	27.9124
NM_001031771.2	0.170705	1.88694	2.66895	2.59594	1.33176	1.37618	1.28782	2.75783	2.73794	1.97371	2.78637	3.29534	0.232523	3.58428	2.72151	1.93171	2.34244	2.69565	2.77939	2.75242	3.28478	2.49698	2.11014	2.47733	3.43751	3.31174	2.62029
NM_001031852.1	0.169846	0	0	0	0	0	1.03554	0	0	0	0	0	0.317298	0	0	0	0	0	1.36866	1.84219	1.06415	0	0	0	0	0	0
NM_001032294.1	0.633715	1.1231	1.53552	1.07124	1.26485	1.11834	0.732462	1.20752	1.71868	1.50856	1.57493	1.15957	0.500784	1.44535	1.85125	1.71211	2.3794	1.95155	2.79002	2.67079	2.63141	1.674	1.41866	1.3215	1.36227	1.58069	1.65131
NM_001032299.1	0	0	0	0	0	0	0	0	0	0	0	0	0	0	0	0	0	0	0	0	0	0	0	0	0	0	0
NM_001032300.1	2.29081	0.624495	4.46323	0.00799167	1.0063	1.98958	0.812565	2.07439	1.08236e-06	0	4.98643e-10	1.56734	6.71462e-05	0.976533	1.75045e-09	2.39418	0.387513	1.93117	2.89301	3.25927	9.66383e-06	1.3709	1.10597	0.00281157	0.347877	0.000121514	1.40644
NM_001032301.1	0.0574426	0	0	0	0.0610354	0	0	0	0	0	0	0	0.138058	0	0	0.0645783	0	0	0	0	0	0	0	0	0	0	0
NM_001033119.2	58.0206	56.698	49.1708	52.059	59.0109	52.8463	74.142	56.0904	50.4256	52.1289	55.6794	55.5868	32.976	55.904	58.2569	58.6049	56.4327	47.6018	10.8405	10.1689	10.5595	14.2819	14.9117	13.9526	13.121	13.9872	14.6215
NM_001033120.1	3.948	0	0	0	0	0	17.2529	0.626514	0	0	0.132312	0	5.68534	1.8203	0	0	0	0	21.8119	24.9678	24.7577	16.2992	17.7677	17.5992	0	0	0
NM_001033121.1	0.144596	0.236533	0.341776	0.191116	0.325853	0.376471	0.170246	0.20559	0.229316	0.442495	0.421735	0.22794	0.132717	0.161604	0.174119	0.145221	0.194442	0.346305	0.292923	0.3746	0.301802	0.308892	0.311107	0.392539	0.309305	0.211472	0.467401
NM_001033608.1	166.664	744.856	861.468	753.361	762.726	1066.77	113.403	678.882	671.847	392.348	567.364	843.949	80.9925	659.877	917.963	827.172	789.176	1237.52	10.9648	8.35842	9.94152	189.973	191.47	193.477	226.671	222.236	219.807
NM_001033609.1	69.1863	248.9	212.264	261.394	234.648	193.523	133.38	248.086	217.941	264.199	243.925	201.329	51.6947	247.589	216.051	230.709	232.226	192.393	106.579	108.43	102.145	158.108	161.407	162.204	185.732	184.299	184.796
NM_001033610.1	1195.62	1532.45	1861.79	1595.75	1565.84	2259.61	1757.8	1671.91	1432.25	1210.92	1397.69	2007.46	597.726	1473.82	1566.76	1415.42	1614.91	2041.07	662.433	663.572	657.288	3278.19	3268.43	3283.07	3637.58	3547.31	3625.26
NM_001033611.2	115.543	200.606	219.242	189.991	201.393	310.005	131.781	275.251	220.264	178.214	174.963	267.094	60.1291	281.217	220.853	164.698	193.93	228.76	29.2404	29.5741	27.8332	21.4199	23.1216	21.8402	17.0903	16.5197	17.3058
NM_001033612.1	12.3183	32.7192	39.533	49.1439	49.9469	64.4577	14.2805	41.9633	61.8601	52.8208	56.7619	52.2557	7.2661	42.6984	59.8988	62.4087	58.573	69.0495	7.72303	7.6871	7.39365	62.3386	62.7927	63.0373	81.7531	78.8594	78.6077
NM_001033613.2	2850.97	7526.04	7948.65	8600.45	8292.25	8252.81	2414.82	7900.89	7810.32	7387.16	7629.5	7948.38	1701.66	7087.35	8368.69	8749.56	7933.31	7698.63	1625.24	1623.29	1637.76	3630.28	3644.06	3650.68	4108.12	4033.03	4095.94
NM_001033614.2	2337.65	6904.8	7062.23	7028.03	6963.95	6823.57	1787.22	6685.01	6471.77	6892.75	6339.75	6748.28	1128.77	6960.71	6725.73	6937.2	6753.68	6485.73	1432.8	1415.13	1439.72	3465.25	3442.15	3442.18	4529.57	4443.62	4548.57
NM_001033615.2	14.3436	39.2227	44.9396	37.6356	42.3714	48.6906	95.6838	41.628	46.7138	46.106	41.2194	59.5716	13.9936	49.7871	39.252	40.9721	45.4784	54.6915	90.2368	95.4982	90.6702	9.63018	9.47634	9.17509	8.10728	11.6587	11.1674
NM_001033616.1	67.4468	31.0674	43.3887	29.914	40.47	74.107	62.2961	42.5886	40.6013	35.698	32.4517	47.4712	106.221	102.907	47.5514	37.2339	46.9498	79.144	23.2652	22.3869	22.8192	7.73038	8.4393	7.74671	6.99691	6.26669	6.92076
NM_001033617.2	52.9357	92.7031	100.12	125.048	111.926	120.11	113.099	132.654	152.259	216.262	198.711	133.416	41.3671	112.288	111.681	133.003	110.625	117.386	102.297	103.094	103.246	27.3245	26.9928	27.018	17.4144	17.7426	16.8881
NM_001033618.1	1508.13	1415.99	1261.75	1450.44	1304.22	1275.16	2233.37	1636.77	1313.78	1380.38	1463.31	1085.39	1032.55	1827.72	1294.3	1331.22	1258.26	1212.3	939.875	946.56	945.641	616.733	615.294	619.326	541.553	534.1	544.039
NM_001033619.2	1969.42	4240.4	4505.66	4080.43	4268.26	4651.29	1394.19	4066.97	3965.83	3955.54	4035.61	4150.89	985.417	3792.72	4263.4	4447.84	3876.44	4260.81	875.193	882.77	862.826	1666.85	1667.51	1659.86	2118.19	2079.79	2123.76
NM_001033620.2	210.746	141.344	121.939	135.671	119.822	124.299	167.123	144.182	130.617	153.209	131.016	129.49	147.505	150.406	130.402	133.084	129.913	121.431	88.243	90.8046	87.9099	83.0407	83.6643	87.3695	97.487	96.9914	98.7676
NM_001033622.2	53.5377	216.096	202.384	235.244	216.009	130.95	59.0291	198.677	199.353	224.351	236.949	146.348	18.2035	120.912	189.815	208.023	191.22	126.591	52.0106	53.1978	54.1599	143.649	146.443	142.529	176.264	173.993	174.638
NM_001033623.2	326.627	847.388	627.86	764.868	666.48	537.967	422.746	849.066	726.555	919.07	809.824	617.67	297.672	779.285	692.293	739.817	680.618	571.61	149.681	149.135	149.33	395.713	395.037	393.613	466.237	456.402	461.853
NM_001033624.2	1012.29	3091.84	3290.07	3079.51	3221.26	3423.43	927.798	2960.18	2859.47	2995.67	2955.8	3014.11	551.851	2958.31	3144.77	3172.65	2951.07	3141.79	575.734	569.239	575.604	1449.47	1434.89	1454.5	1733.58	1687.79	1711.48
NM_001033625.2	9.11828	7.61447	12.2019	8.99539	10.2789	15.334	7.79844	9.69585	13.1024	8.70299	9.89629	13.3474	7.80783	16.3675	20.6984	15.344	17.1699	23.8953	1.25954	1.69909	1.86299	3.62229	3.33832	3.67085	3.60701	4.24492	3.81059
NM_001033626.1	13.8032	0.0844761	0.026051	0	0	0	11.7729	0	0	0	0	0	13.133	0	0	0	0	0	0.0546339	0.0240768	0.0484033	0	0	0	0	0	0
NM_001033627.2	8.33841	38.2457	35.2876	39.9368	38.9057	31.154	40.1363	37.3581	42.1033	39.1433	43.0153	41.036	7.3353	35.3113	38.4279	37.8467	38.4491	31.4393	22.2683	20.0601	18.915	28.8043	29.1203	28.8946	35.2366	33.478	34.3096
NM_001033628.1	10.0378	43.0775	30.4319	41.4224	36.9941	37.3721	26.2676	35.771	33.2154	42.4755	43.8146	31.6581	10.4253	32.8977	37.3087	36.2578	33.9946	35.154	16.7898	17.2766	17.1248	17.3199	18.6955	18.8472	21.4617	23.9937	22.0918
NM_001033629.2	112.171	198.339	311.57	243.236	268.259	270.898	156.271	239.767	275.662	238.109	300.867	287.547	72.5959	189.78	287.969	251.698	290.942	314.099	66.802	67.0572	65.7537	103.785	103.144	104.648	121.343	119.97	118.024
NM_001033761.1	0	0	2.23601e-08	0	0.0195078	0	0.391482	0.041741	0	0.168794	0.238583	0.0252611	0	0.0247549	0.365163	0.0372682	0	0.126939	0.911168	0.973049	0.949283	0.0379583	0.113078	0.0371391	0	0.0490746	0
NM_001033762.2	107.61	402.339	361.399	371.209	364.011	351.125	175.497	421.71	377.91	377.051	372.561	356.48	85.4493	458.46	346.36	345.851	346.314	336.041	149.062	150.789	150.638	223.626	221.848	223.27	248.562	245.435	251.373
NM_001033763.1	39.2452	36.6237	35.4028	39.0993	38.6506	36.3367	43.1085	41.4468	36.1899	41.4082	47.4924	39.4288	22.3687	38.6523	35.8791	38.7218	33.7521	34.4808	142.084	144.362	140.288	20.728	20.4638	20.0673	20.5718	20.0891	19.8477
NM_001033936.1	3.61799	49.7423	82.6252	87.038	97.5554	93.3053	17.0513	60.4169	103.807	109.552	109.106	113.746	3.77499	42.6197	73.5866	88.3504	100.447	87.5572	28.8766	29.5317	28.4219	13.754	13.9439	13.2217	19.5261	18.5118	20.0883
NM_001033937.1	0	0	0	0	0	0	0	0	0	0	0	0	0	0	0	0	0	0	0	0	0.023857	0.0036134	0	0	0	0	0
NM_001033989.2	3.30505	19.7296	19.5853	20.2091	21.648	17.8409	3.71474	20.5484	23.79	20.0484	22.2652	18.4847	3.04188	15.5369	20.6007	18.4159	20.2619	16.1222	2.60968	2.64694	2.53141	6.65663	6.469	6.79317	7.24026	6.63699	7.60434
NM_001033990.3	32.1906	64.0489	64.3193	70.4469	67.9504	64.9869	65.4981	76.3349	76.6301	80.6888	70.055	70.333	23.693	57.5253	49.0189	46.5108	41.7956	44.5277	80.9297	82.2777	81.6509	70.4104	69.7803	70.3983	82.0428	82.2012	82.3934
NM_001033991.3	7.62081	31.006	37.1092	40.5699	34.9565	32.025	8.512	30.3595	34.964	34.7166	39.5332	29.1134	4.91271	23.1433	33.9616	33.8736	33.5673	27.5293	5.04105	5.21979	4.82544	20.88	20.8768	20.6904	21.5864	21.2228	21.948
NM_001034016.2	0	13.7783	8.5814	9.7004	7.70945	2.98354	4.84374	8.35226	9.15548	8.35576	7.90286	5.61849	0.978117	10.7829	6.69588	7.96826	10.257	2.44784	0.877272	1.8788	1.4793	3.98305	4.34017	3.95594	3.61806	2.94407	1.72181
NM_001034017.3	0	0	0.039012	0	0	0	0.18284	0.0202407	0	0	0	0	0	0	0	0	0	0.116838	0.0955154	0.162397	0	0.0803369	0	0	0	0.0610233	0
NM_001034033.2	8.34037	0.425435	0.314829	0.203463	0.310485	0.200146	23.0231	0.563279	0.177456	0.260488	0.348486	0.268988	4.35468	0.238054	0.180656	0.136467	0.201774	0.202066	15.1748	15.6808	14.1512	0.447277	0.503034	0.408356	0.315646	0.253289	0.282664
NM_001034034.2	1062.83	3829.08	5151.1	3222.51	4258.97	6900.08	995.72	4039.86	4035.48	2091.23	2485.91	5934.66	683.253	4181.88	4831.71	3756.41	4930.57	7174.63	412.684	420.496	413.718	2956.13	2942.48	2961.08	3247.82	3189.17	3258.99
NM_001034035.2	48.8914	170.959	139.768	149.957	139.152	121.201	85.1381	170.41	146.634	143.529	138.487	117.869	38.2979	145.825	132.243	133.472	126.709	118.756	71.6223	75.0216	75.2539	108.358	109.014	109.144	118.042	113.812	116.829
NM_001034036.1	2.65573	8.8728	5.96857	8.70473	6.21113	3.3225	8.10519	8.60701	9.04228	6.65856	8.89988	5.52197	4.09551	8.13134	7.21847	7.04029	7.59936	4.05858	6.47066	5.16078	5.78273	5.92552	5.96488	6.35889	6.20543	5.6431	5.63508
NM_001034038.1	2201.37	6136.76	6395.77	6115.94	6356.05	6955.77	2098.45	5917.98	6197.56	6484.99	5710.05	6891.23	1663.99	6319.65	6194.78	6026.95	6532.7	6886.75	1754.06	1783.66	1764.65	3645.89	3664.47	3649.66	4098.73	4093.42	4148.34
NM_001034039.2	1.3866	0.221659	0	0	0	0	40.7036	0.366618	0	0	0	0.0111288	5.07727	0.883584	0	0	0	0	37.1735	35.4929	36.5923	11.8741	11.6966	11.9633	0.0101103	0.00508744	0
NM_001034040.2	75.9327	15.3025	18.1044	19.6642	16.3511	22.529	85.1063	23.8684	20.4144	24.5747	26.6305	22.9152	34.5526	19.1191	17.0895	21.4128	15.6382	21.0459	96.0391	96.7262	95.2713	71.9415	72.8427	70.3724	69.6227	67.3353	72.4908
NM_001034041.2	1.30947	0	0	0	0	0	2.85428	0	0	0	0	0	0.0158203	0	0	0	0	0	0.0984588	0.26949	0.280784	0.0242817	0	0.0250669	0.0263076	0.0528585	0.0805872
NM_001034042.2	36.2361	93.5055	82.1572	94.2885	86.5213	74.2024	57.2218	84.3073	88.7175	98.8493	89.2877	71.7591	26.1491	82.5072	78.6809	84.2016	81.92	74.0888	25.3882	25.6867	23.7802	39.6503	41.2108	41.6675	42.6648	45.156	45.0377
NM_001034043.2	0.00822343	0	0	0	0	0	0	0	0	0	0	0	0.202644	0	0	0	0	0	0.0633714	0.0633839	0.112579	0	0.0225373	0	0	0	0
NM_001034044.2	171.524	74.9723	157.872	139.218	158.812	211.254	184.748	79.7743	134.063	127.802	121.994	214.088	194.409	87.8959	127.867	132.714	181.934	226.536	139.475	147.809	148.188	94.325	97.9823	95.6429	104.31	104.626	110.112
NM_001034045.1	4.64173	24.6313	18.9429	19.2436	20.001	20.3474	4.02479	17.5824	14.9894	13.5028	13.19	12.7272	2.25569	19.1832	15.7785	15.3924	16.1171	14.4974	6.96673	7.686	5.79521	11.4586	13.0022	12.6471	16.3952	14.7425	16.1681
NM_001034046.2	789.838	542.055	396.331	474.826	424.541	334.107	751.294	584.124	426.694	498.344	437.527	400.146	577.24	554.7	410.345	425.467	379.973	318.818	343.368	348.346	353.67	315.15	309.184	316.715	328.118	336.138	327.991
NM_001034047.1	1405.95	4148.19	4303.47	3731	4050.32	4563.01	1362.03	4054.79	3884.72	4076.57	3825.96	4270.53	882.579	4225	4138.64	3980.58	4096.01	4278.68	1098.53	1107.02	1093.84	2552.09	2570.8	2569.24	3150.92	3112.24	3145.17
NM_001034048.1	662.487	472.49	487.92	477.264	485.312	487.518	479.065	524.492	484.071	514.811	461.106	541.385	445.942	577.721	473.907	461.779	489.329	478.312	147.592	149.679	142.26	165.596	172.415	162.049	173.721	168.655	171.139
NM_001034049.1	12.8534	5.01453	3.55074	6.38737	5.57154	2.78075	5.05355	2.28538	2.19094	3.2272	3.27974	1.35838	8.86168	6.77173	3.81297	6.13606	5.02653	2.72498	10.2361	9.85098	10.1395	2.14442	1.90791	2.19567	2.60622	2.45068	2.73942
NM_001034050.2	226.369	189.454	191.113	197.491	195.408	190.81	252.595	221.992	239.81	255.122	216.902	241.899	174.776	233.816	206.27	204.002	192.574	201.645	52.9181	55.8736	53.6597	66.0405	65.449	64.5973	65.2747	64.2164	67.3435
NM_001034051.2	1203.2	3682.39	3586.76	3462.7	3419.1	3522.8	1077.93	3476.49	3306.87	3523.6	3197.96	3577.38	629.515	3796.9	3488.32	3484.66	3488.71	3421.26	1131.84	1139.23	1124.11	2396.11	2409	2385.41	2739.77	2706.32	2700.33
NM_001034052.2	26.1482	89.8904	35.1295	48.5616	38.3995	33.4853	65.4535	125.615	60.9808	77.9778	74.1872	50.7026	35.2281	134.144	53.7751	56.9944	48.6492	46.868	52.0145	54.4373	51.3952	112.293	110.013	110.055	132.196	125.539	131.37
NM_001034053.1	41.6865	87.4141	76.0052	90.6727	71.1697	77.4775	88.4531	100.473	73.0136	79.9479	90.4824	63.0355	18.0322	102.458	75.8375	75.3813	64.8426	72.3189	83.922	86.1974	83.3235	112.046	109.446	112.385	121.112	111.297	117.54
NM_001034054.1	147.98	588.463	626.616	535.466	599.93	674.733	226.477	655.237	584.077	404.624	486.487	684.872	97.2376	558.453	602.399	563.583	614.535	687.263	146.461	144.839	143.12	467.874	463.256	463.741	497.919	492.754	495.917
NM_001034055.1	19.9743	54.7678	41.3026	41.6775	36.8298	39.2311	29.6406	52.2561	40.0749	37.9485	39.5726	41.2559	10.4607	39.891	30.9311	31.3534	29.0094	34.9089	4.83669	5.02485	4.13784	12.4874	12.6948	13.0145	18.1844	18.0068	16.0304
NM_001034056.2	74.5656	5.60128	13.8179	6.45668	8.27853	17.0915	24.6699	10.0428	28.3873	2.34096	10.5805	25.3655	33.5526	14.6321	7.22352	6.38236	0.0135077	31.9562	38.7947	37.0127	39.7609	3.48214	1.80785	1.34149	0.01068	3.19859	0.0325072
NM_001034057.1	88.608	113.655	83.9485	106.612	86.6812	70.4035	92.7141	110.452	88.5417	99.9155	83.7507	70.9953	85.38	101.102	93.1071	96.2578	84.4705	72.717	54.9088	52.0461	55.7059	51.42	52.4721	50.2474	63.751	61.7643	57.6671
NM_001034203.2	0.433411	0.430578	0	0.546149	0.642243	0.459239	0.191742	0.933724	0.233006	0	0.385522	0.188243	4.08387	6.45822	6.69742	8.17962	6.97056	6.97662	1.98679	2.34194	1.78548	2.74408	2.70111	1.75618	3.40867	3.83945	2.41082
NM_001034204.1	3.05172	32.0657	20.9551	21.5861	24.7364	20.1131	9.87088	29.5364	20.7935	24.7987	26.407	18.489	0.969908	20.7817	16.7678	19.2954	18.609	13.3148	13.3597	15.1896	13.093	17.8739	16.5994	16.4009	25.163	23.8692	22.265
NM_001034205.2	0.40169	0	0	0	0	0	2.18255	0	0	0	0	0	2.8313	0	0	0	0	0	0	0.534145	0.385991	0.0753621	0.0507221	0.0287601	0.101782	0.0662067	0.11636
NM_001034206.2	10.9708	89.7963	81.17	84.8569	73.6474	63.3817	64.2698	75.8947	73.0689	76.1381	69.3552	65.9979	17.3246	93.247	71.0737	75.2766	75.5661	64.3296	31.2192	31.0484	29.4622	43.4383	44.0617	43.8007	48.8633	48.6385	49.0232
NM_001034207.1	5.11939	0.117866	0	0	0	0	3.45497	0	0	0	0	0	0	0	0	0	0	0	122.024	121.737	120.23	101.384	102.44	102.525	117.758	116.887	115.075
NM_001034208.2	16.2974	37.8477	39.7489	36.7914	43.2093	39.2273	28.7997	37.9385	32.2865	33.9961	26.8987	34.2879	14.6432	45.0437	41.2413	35.8829	37.7594	39.5597	45.5537	44.8648	41.8959	36.4191	36.3403	38.1272	40.6796	41.2399	40.5625
NM_001034209.1	0.0600236	1.01963	0.997949	0.681932	0.506397	0.693626	0.0310461	0.03459	0.0384801	0	0	0	0.169481	1.7274	0.665678	0.549697	0.597381	0.408832	0.205729	0.231105	0.176864	0.104841	0.130881	0.240067	0.330429	0.48118	0.365777
NM_001034210.2	8.16	29.1523	34.2799	36.7344	36.1797	31.9643	7.08356	13.9077	12.7387	13.9113	13.7592	12.5354	1.43069	16.5692	16.5505	14.9332	13.4251	10.7275	4.51306	4.36506	4.884	8.06379	7.26224	7.49498	8.92535	8.7088	8.10688
NM_001034211.1	13.8776	27.7992	28.1304	25.8258	28.772	30.3186	23.3144	27.1781	27.648	27.9023	29.7888	27.6403	10.4335	30.107	26.8218	27.5654	29.7878	30.117	24.653	24.2139	25.3603	23.3139	23.3147	22.336	27.8809	28.0567	27.9607
NM_001034212.2	41.1737	56.0608	50.6623	53.0986	50.1518	43.3035	45.6463	59.9033	52.2049	56.3661	59.7699	47.7166	28.3655	54.117	49.1587	49.8497	51.0126	45.9846	27.6396	28.7051	27.7393	34.3619	36.0735	35.2692	36.142	36.6862	36.1248
NM_001034213.2	3.48119	26.9963	25.6247	26.7658	28.3848	16.9307	12.1472	26.8436	26.6369	24.928	34.4347	14.9706	2.61274	15.9853	25.2748	27.3162	23.1116	20.1253	13.719	12.4427	13.9173	19.8772	19.6262	19.8379	21.6727	21.9106	22.4832
NM_001034214.2	71.0669	65.7555	51.2577	65.9279	50.9878	47.108	52.7969	61.6819	54.5964	69.7636	57.2262	48.2764	34.7047	51.327	67.7407	75.8262	55.7001	52.7495	20.663	19.794	19.457	31.6342	31.2464	33.229	34.4915	32.1765	31.385
NM_001034215.2	9.00421	0.0162784	0	0	0	0	10.0581	0.28012	0.164654	0.163655	0.204294	0.183821	15.5241	0.197393	0.130405	0.211359	0.0824366	0.0922412	0.570408	0.729373	0.397863	0.0489539	0.0566513	0.00918031	1.60715	1.61627	1.41802
NM_001034216.1	1.99294	12.7163	12.1209	12.6121	10.3962	11.5381	5.6885	11.1201	9.51755	8.35281	8.90516	10.2124	5.98508	25.5382	26.8363	26.7632	28.4786	26.5574	5.10088	5.12581	5.07309	9.18392	8.537	8.95789	10.8414	10.9855	11.4109
NM_001034217.2	26.9969	69.4465	53.0744	53.8728	55.0082	50.9049	32.5878	75.0764	58.9003	66.4693	59.5071	54.7166	19.4648	81.8211	56.6782	55.4977	56.8199	55.2222	18.1589	16.7255	16.9092	31.7046	30.7491	31.3516	35.6083	35.1783	36.1872
NM_001034218.2	1.29879	0	0	0	0	0	3.15413	0	0	0	0	0	0.132347	0	0	0	0	0.0405035	0.0366814	0.187565	0.0188717	0	0	0	0	0	0
NM_001034219.2	19.2482	40.2114	30.5946	38.6715	36.7954	27.2879	21.9609	37.4583	33.6637	39.8313	36.0232	33.8198	13.0255	34.2201	30.5554	30.7058	30.4903	26.9457	23.3838	24.259	23.1211	22.8618	23.3138	22.7758	26.4679	26.2454	25.9902
NM_001034220.2	0.350558	0	0	0	0	0	1.02339	0	0	0	0	0	0.395299	0	0	0	0	0	0.325544	0.331333	0.503841	0	0	0	0	0	0
NM_001034221.2	64.6783	35.5177	38.5583	36.1516	36.154	28.8762	80.6247	43.6386	36.7827	32.3126	44.2706	31.3831	50.7226	34.5569	38.3268	34.9963	33.9184	33.4967	2.47724	2.5717	2.46086	3.06463	2.64767	2.33367	0.321296	0.5027	0.534772
NM_001034222.1	10.5969	31.2623	33.6721	36.701	33.9232	28.166	21.3906	29.1321	35.1874	33.2005	34.0232	30.0658	5.19566	20.1297	21.7403	22.2814	19.9461	23.2663	20.1884	20.2554	20.1063	25.0884	26.6349	25.7449	31.7626	31.6263	31.1129
NM_001034223.2	0.991848	0	0.144777	0	0.265952	0	1.41782	0	0	0	0	0.11349	0.729162	0.180725	0.296239	0.211954	0.33074	0	0.653239	0.301102	0.483517	0.067795	0.061518	0.0702791	0	0	0
NM_001034224.1	102.162	208.365	166.11	186.216	174.141	134.563	53.7896	69.4801	48.1952	58.9471	65.6316	47.5178	16.7049	53.1656	55.3924	72.4224	59.7985	46.5388	3.62144	5.97584	5.19703	26.5996	24.099	25.6058	24.1041	27.074	25.5756
NM_001034225.1	59.2161	50.8671	72.9461	48.9918	57.6911	75.0777	47.4147	54.6394	63.1023	54.2811	53.9316	86.2463	38.5056	72.8825	76.1142	60.5292	71.5786	85.2265	23.5573	25.8576	24.8706	16.3849	16.1462	16.7029	22.256	21.8009	22.7203
NM_001034226.2	57.8804	51.3627	42.7948	56.4643	46.3167	44.9294	59.4836	44.6171	42.0283	51.2686	45.6477	42.032	59.1627	41.1039	48.0386	49.0641	40.7924	41.006	29.9172	31.1403	29.2329	44.7013	48.3595	48.0642	53.8748	52.2611	53.2172
NM_001034227.2	288.01	2.65127	2.53056	1.32764	2.66965	15.1246	109.463	21.4614	18.8802	2.72013	2.57161	18.3711	4.18606	9.94191	4.85374	2.42502	4.22594	6.82158	1186.48	1188.47	1187.75	2.31827	2.17257	1.78615	0.709079	0.925478	0.868701
NM_001034228.1	242.453	627.18	563.144	691.011	630.931	492.169	354.131	642.084	586.999	678.168	668.441	495.515	89.5188	596.769	544.306	590.199	556.908	455.219	237.557	238.398	240.429	373.813	375.352	373.3	445.021	444.513	450.063
NM_001034229.1	7.95573	20.6563	8.12402	9.59335	11.1216	7.27755	8.78533	20.7801	9.23249	12.0545	14.1003	9.28108	2.9736	22.5646	9.41537	12.994	10.248	8.38573	3.1967	3.60142	2.99024	2.77065	2.5548	4.20537	4.13205	3.7484	3.9908
NM_001034230.2	3.29453	24.7748	14.1429	20.7779	18.1362	8.42228	11.1501	16.858	18.2858	16.7403	17.8603	7.89279	1.14428	7.77524	13.0753	16.3071	17.1569	6.21999	12.042	11.841	11.4637	18.3376	14.4828	15.7485	13.7271	16.7412	16.664
NM_001034231.2	27.0541	0.720587	2.74542	2.16801	3.27636	3.47334	34.9812	7.5107	7.34057	1.48043	2.28845	16.0071	33.5418	13.0377	7.99674	0.813954	2.04681	4.15337	35.4552	37.7583	35.6083	16.8288	18.848	17.3864	9.63529	9.70603	10.4405
NM_001034232.2	7.5125	0	0	0	0	0	16.2564	0	0	0	0	0	3.6876	0	0	0	0	0	19.7717	21.0723	20.5148	0	0	0.188084	0	0	0
NM_001034233.2	128.711	222.18	161.422	205.609	180.556	122.33	167.776	221.107	179.807	247.903	229.64	136.944	89.0443	183.705	172.93	209.813	167.165	123.357	146.909	141.94	140.08	169.521	173.408	172.881	191.894	190.954	189.121
NM_001034234.2	0	0	0	0	0	0	0	0	0	0	0	0	0	0	0	0	0	0.0221175	24.5719	25.3705	25.1495	2.18993	2.25883	2.34217	1.19541	1.39164	1.55711
NM_001034235.1	93.6389	176.504	137.224	171.791	145.819	131.334	165.657	175.205	160.345	182.929	152.352	136.288	56.3095	182.33	144.298	138.157	149.487	137.041	111.168	112.39	114.135	123.15	122.932	120.348	142.778	140.704	140.54
NM_001034236.2	2.91746	21.732	17.0861	19.1883	14.6266	16.2645	6.78201	19.7054	16.6837	14.2715	15.9862	12.3559	1.83255	17.7717	15.4299	13.7571	14.5276	12.368	8.52662	8.90744	8.88073	18.8762	19.1825	19.1589	21.9698	21.2013	21.8732
NM_001034237.2	9.21315	15.1414	17.0238	15.2475	14.1218	13.9406	11.9397	12.2173	13.8576	14.4148	14.265	12.0472	6.80288	15.8323	14.6305	11.2631	15.8981	12.7872	11.8968	12.817	12.8713	14.85	14.6972	14.5081	15.8806	17.021	15.9344
NM_001034238.2	32.9745	56.9704	58.5453	58.1021	59.6216	55.1875	34.6694	51.6557	52.6735	52.4607	55.1447	47.5607	22.3039	60.7068	57.2296	57.1356	55.5789	60.4608	12.2497	11.238	11.9445	32.1255	31.0015	31.2465	39.3699	37.6101	38.6426
NM_001034239.1	51.5131	248.313	197.765	240.877	214.167	172.728	105.959	226.883	194.341	229.852	219.667	166.687	49.4362	220.109	191.015	206.521	194.138	165.639	80.6738	81.2743	78.3794	166.582	166.881	164.49	196.02	192.803	193.51
NM_001034240.1	8.72954	11.7165	11.0431	10.494	9.47731	13.3452	13.5145	7.08332	7.36062	7.40454	8.77764	7.43707	11.0291	9.27596	8.00009	7.39117	8.75086	9.93632	122.503	126.706	127.765	43.1968	43.2803	44.5976	38.9459	39.6095	37.6452
NM_001034241.2	46.2564	186.416	167.832	190.126	188.311	166.871	51.0064	184.517	185.898	208.083	187.313	181.012	40.088	181.134	165.238	183.726	172.895	157.768	44.7447	44.2252	43.9141	86.6888	85.6766	85.6139	103.439	102.885	102.611
NM_001034242.2	15.0028	12.6089	12.0986	11.8791	10.5382	11.5461	12.5847	12.3938	12.33	12.437	10.3206	10.8404	11.6888	11.7362	9.25205	7.48516	8.33868	7.45891	6.99399	7.41478	6.23672	13.8658	13.751	13.2978	17.8827	18.4531	19.8452
NM_001034243.1	66.6415	53.0582	39.2335	57.6484	45.6479	33.0677	49.4777	53.4298	53.4955	60.6733	51.24	37.6608	29.9928	34.925	45.3533	48.6254	37.0857	31.5867	20.0281	21.4151	18.1732	15.8399	19.226	17.8991	23.014	20.3806	21.7224
NM_001034244.1	6.04197	9.70307	14.1269	12.4507	13.7997	13.553	6.04646	11.4506	14.2682	16.7516	14.8262	13.7941	5.2141	11.4294	13.2824	12.6051	14.9439	15.4705	2.58692	3.23842	3.46191	7.37893	6.97576	8.11254	7.03044	8.12877	7.98403
NM_001034245.2	43.1736	115.353	87.8238	115.833	92.2676	75.7157	57.2575	102.146	91.7915	106.855	92.3485	70.9625	29.3167	89.6765	84.036	96.3523	90.0393	65.8412	50.3682	50.6814	52.6263	60.7457	60.8937	59.0071	70.8119	71.6697	72.0752
NM_001034246.2	14.3284	21.021	20.107	19.3349	20.9505	26.1017	10.7344	20.4287	22.0384	21.072	19.8081	23.2897	14.0558	44.6302	33.6297	29.5782	27.7967	37.3157	5.78745	6.12964	5.53937	6.15966	8.0265	6.64607	6.44994	6.6805	6.59139
NM_001034247.1	52.5218	45.2339	33.3867	31.677	32.0857	41.7465	64.0854	57.2066	35.8835	37.4801	37.4118	38.7418	47.9994	88.9138	38.957	34.3457	39.7901	49.768	35.3827	36.9993	35.3251	31.4829	32.2409	34.0438	47.4286	46.4266	49.5244
NM_001034248.1	11.7244	19.4435	18.3196	17.6528	22.5914	25.6922	16.041	24.0252	23.6736	26.3448	25.5312	26.3585	8.55068	20.2223	22.8005	23.5014	23.0006	24.9054	11.0846	9.42923	9.46012	18.1268	17.5169	18.3799	19.6984	21.1027	20.423
NM_001034249.2	30.2622	114.516	126.843	115.042	125.786	164.128	57.1725	109.573	121.797	116.742	106.626	148.169	32.6531	152.198	125.753	122.202	135.078	148.264	29.1426	29.264	29.876	86.7323	87.3956	89.1044	106.627	107.602	111.65
NM_001034250.1	7.11967	15.9298	19.498	14.2359	14.1913	19.0224	11.6632	16.8182	16.9443	14.3897	15.2569	19.2712	9.30694	21.4007	18.7772	14.4656	16.8245	19.6181	8.28693	7.75626	6.93868	9.79331	9.88474	8.86034	9.96472	9.80702	10.1823
NM_001034251.1	9.1048	24.6122	26.1799	27.6201	27.3011	30.5644	13.5897	21.5034	22.6658	22.6111	27.5852	26.3239	7.99946	18.2894	29.8719	30.509	26.001	29.7919	6.56885	6.76182	4.76625	13.0304	14.1369	13.1774	16.3254	16.9013	18.1763
NM_001034252.1	0.0497282	0.08363	0.131515	0.12168	0.189905	0.0765354	6.86201e-08	0.101003	0.104826	0.0999044	0.147886	0.0977082	0	0.0462384	0.123143	0.154081	0.0576288	0.150713	0.0753036	0.165246	0.164611	0.0311337	0.0714062	0.000584157	0.113732	0.0872619	0.104409
NM_001034253.2	8.91655	22.5657	25.4234	22.6323	22.2898	27.9596	11.7567	28.2299	25.17	23.6864	24.716	27.9233	6.34638	24.1298	28.0819	23.1984	27.4406	26.8874	5.57004	5.50278	5.78408	26.9305	26.7684	26.8142	27.1498	25.2755	25.9527
NM_001034254.2	14.4478	10.1694	11.9096	7.64101	10.8381	9.02341	10.0773	13.3833	14.3724	11.8711	9.71256	9.92705	5.17475	13.177	11.2964	10.3929	12.0957	11.0985	4.20963	3.78133	4.40819	5.95126	5.69208	5.0081	7.7254	6.88709	6.40658
NM_001034255.2	121.136	1.13199	1.46702	0.270424	0.499719	1.28059	112.184	1.3752	1.33636	0.923385	0.675216	2.65681	65.2014	0.984394	0.959439	1.11213	0.14336	1.52388	74.4702	67.9072	70.8743	6.90782	7.03095	7.20558	4.13042	3.55176	3.80191
NM_001034256.2	0.391149	0.819395	1.81621	1.35896	1.20583	0.753351	2.44651	1.47569	2.04284	1.92088	2.57851	1.36343	0.41355	2.26177	1.14029	2.65477	0.674176	2.40962	0.645533	1.12489	0.417928	1.84781	1.41485	1.83986	1.18162	1.70311	1.49734
NM_001034257.2	5.17046	2.01784	5.05175	2.36126	1.30182	4.25558	2.90958	2.95726	3.98794	1.0167	2.61033	3.96644	2.01119	3.53557	5.66474	3.17353	3.0023	5.10029	4.01222	3.48124	3.15356	2.3985	3.07266	3.58638	3.66679	4.58858	2.58656
NM_001034258.2	66.2791	92.6751	69.7697	60.7649	64.2147	83.9156	12.5913	8.47734	6.39972	6.5349	5.90155	9.28454	50.5806	110.704	65.0319	54.0876	65.2329	81.8857	42.729	39.9718	40.7518	48.784	48.2534	48.5533	55.0673	53.17	55.7881
NM_001034259.1	0.832568	4.60819	3.51121	4.54043	3.64625	3.00636	1.86437	3.25325	4.32414	4.19914	4.85918	3.58665	1.16873	3.50838	4.41319	4.08897	3.96329	3.11241	1.70051	2.24597	1.93169	3.17239	3.22729	3.27624	2.77661	2.96176	3.06362
NM_001034260.2	8.46161	11.9614	13.5573	14.8947	17.6663	9.74178	13.5622	10.5243	20.2876	18.0858	19.1729	18.3402	7.31352	6.95644	15.4611	17.849	15.0949	9.98125	29.8688	31.8276	30.5703	0.671429	0.799353	1.04317	1.06208	1.23206	1.45548
NM_001034261.2	7.82941	10.0654	7.96112	9.77095	7.56877	8.5738	5.9534	9.09314	6.24839	5.35372	6.12084	6.35617	4.88101	7.79433	7.43807	6.7613	5.22936	6.1734	0.82112	0.661506	1.62417	2.6527	2.97003	2.54128	2.48267	2.61541	2.30647
NM_001034262.2	0.133969	0	0	0	0	0	0.0777401	0	0	0	0	0	0.0601306	0	0	0	0	0	0.0624949	0.115092	0.0514228	0	0	0	0.0369341	0.0619127	0.0251482
NM_001034263.1	0.032603	0.132513	0.0612747	0	0	0	0	0	0	0	0.0539365	0.119639	0.0359957	0	0	0	0	0	4.53766	4.37664	3.77876	0	0	0	0.19078	0	0.0316295
NM_001034264.1	6.28532	19.849	18.0827	16.9098	16.7797	16.4964	8.14035	14.7287	13.3476	13.0404	12.5036	12.3789	5.70136	14.4163	14.7261	15.5302	15.3179	14.6208	6.54971	6.05475	6.11698	12.1113	12.0078	12.1757	14.919	14.7531	14.6863
NM_001034265.2	8.6185	8.90447	7.57247	10.793	11.9771	10.8375	8.02991	10.9024	15.3353	2.78443	8.90848	13.793	6.79943	7.75472	12.7195	14.75	9.43473	13.8598	0.135196	0.356879	1.00793	2.88416	2.82245	4.51922	3.80869	6.93384	2.1684
NM_001034266.2	98.9603	125.725	100.291	119.11	106.375	94.1742	97.9587	119.944	106.195	133.868	124.696	97.7273	51.6931	112.107	105.034	110.514	101.169	95.0646	95.4189	98.1615	99.0733	99.209	100.872	94.6549	103.417	100.842	99.5845
NM_001034267.2	13.0132	52.4263	32.1246	46.357	36.396	27.964	21.6682	48.6774	34.0654	42.4285	32.9661	32.3179	7.50195	54.9713	36.1885	41.8725	32.5425	32.0398	34.6909	34.7301	36.3038	51.7644	50.4542	52.0709	60.3148	58.6154	56.7598
NM_001034268.1	58.02	44.1005	41.3067	54.9157	49.3051	31.7798	78.4677	38.9429	39.3133	58.4613	54.5999	28.7896	18.511	30.142	39.8365	46.7101	40.006	25.0185	33.181	31.9269	31.9269	22.6622	21.3913	22.6763	25.494	26.2133	25.586
NM_001034269.2	62.3794	72.2086	67.3866	69.4438	64.3356	72.8942	75.1921	73.2589	64.0825	65.7655	68.9515	66.0041	43.1975	73.8339	69.404	65.3445	65.8979	72.1756	34.9572	36.3629	34.3848	35.8623	35.3435	35.5303	48.7472	45.6113	47.5778
NM_001034270.1	812.839	328.048	322.628	239.9	283.036	364.565	1165.54	282.899	244.792	226.022	206.524	324.337	598.947	477.593	364.087	310.861	369.255	388.985	192.461	191.265	194.528	5.15056	5.37843	4.84854	5.28523	6.62996	6.48506
NM_001034271.2	252.845	359.838	290.664	356.112	316.33	273.277	335.268	375.667	334.405	414.626	356.029	310.664	155.902	392.546	316.95	346.78	307.655	268.087	234.065	235.312	238.713	197.645	194.364	189.897	214.46	217.486	213.431
NM_001034272.1	30.8131	37.0167	42.6153	47.6927	44.4017	40.0802	32.8725	42.4287	45.6889	48.6654	50.4579	38.9066	21.5953	42.5607	47.0936	47.8001	44.0798	46.0318	9.90751	10.2593	10.3894	23.685	24.0286	25.1781	32.4421	29.7742	31.4888
NM_001034273.2	0.0689486	0.153123	0	0	0	0	0	0	0	0	0	0	0	0	0	0	0	0	0.117306	0.143375	0.0489439	0	0	0	0	0	0
NM_001034274.2	69.6764	128.946	110.388	133.854	120.825	108.675	57.0565	115.47	103.654	129.427	115.528	99.4764	34.2752	105.949	117.411	119.848	104.46	102.154	41.5884	43.253	42.8483	66.3722	66.082	65.152	72.817	75.4759	77.2338
NM_001034275.1	1.34409	0	0	0	0	0	2.23594	0	0	0	0	0	0.447969	0	0	0	0	0	3.95985	3.88174	4.35433	0	0.00917322	0.00922718	0	0	0
NM_001034276.1	22.0812	21.3636	18.6605	24.9877	21.137	18.099	25.7637	27.6777	24.7165	28.3335	26.0829	20.7047	15.7101	24.1968	23.7069	21.98	23.5296	20.2694	12.0141	11.7418	11.948	11.1729	12.2348	11.756	12.3974	12.847	13.6264
NM_001034277.2	14.4018	46.4594	48.5732	47.1447	53.8793	36.3599	60.2351	95.5817	106.422	116.192	126.625	82.8225	22.3016	53.2669	103.461	115.791	105.923	79.6775	57.2648	57.6165	61.655	87.8613	89.5851	91.4906	97.2081	96.9188	95.7051
NM_001034278.1	1.20533	11.5912	24.2944	11.5747	21.2483	21.0125	6.61923	13.3315	24.6988	16.6354	20.5714	22.9564	2.49686	7.96283	20.721	21.3925	18.431	25.7928	0.81397	0.731269	0.448408	5.39327	5.7258	5.16149	5.88987	6.79906	7.16235
NM_001034279.2	3.83197	9.43572	6.81696	11.1953	8.20711	7.25314	8.14135	13.3512	10.9645	14.5104	12.5884	8.09885	1.35782	8.37825	10.9067	9.36265	9.10816	10.687	3.76841	2.93922	2.49602	4.78498	5.14166	7.1752	6.49113	5.40512	7.29809
NM_001034280.1	35.9934	158.538	154.475	160.059	144.63	173.284	67.8581	164.167	157.31	161.753	157.333	167.371	28.5689	242.916	154.682	143.437	157.953	167.23	88.1226	90.9209	86.9284	102.002	105.9	104.078	96.8647	93.524	94.274
NM_001034281.2	6.37712	23.3463	20.8479	21.9579	22.2622	17.0769	11.0599	22.3776	19.9984	23.8134	22.134	14.5499	7.00474	14.3867	17.4165	19.1161	16.1517	14.9986	14.8742	15.6162	15.0792	22.2063	22.9676	21.6775	24.2458	23.876	25.041
NM_001034282.1	21.1143	168.084	198.882	161.319	177.992	219.966	68.2003	182.795	186.881	120.335	137.92	230.498	25.6413	179.399	210.706	178.225	218.584	240.709	14.8329	11.9319	14.9609	105.249	105.92	104.794	136.75	137.337	141.147
NM_001034283.2	36.4966	39.3372	38.4031	36.6012	39.5891	46.0026	38.7162	41.7352	36.4688	39.8171	36.8838	44.3685	22.6612	46.9698	47.5402	44.1484	45.1528	51.308	15.944	15.8891	16.5666	22.6985	23.1338	23.4547	26.1164	25.7145	27.4134
NM_001034284.2	0	0	0	0	0	0.0765115	0	0.0779139	0	0	0.0661236	0	0	0	0	0	0	0	0	0.0687057	0	0	0.0825305	0	0	0	0
NM_001034285.2	66.5974	89.7903	70.8753	83.7327	70.4727	60.4524	66.1734	84.9937	81.346	87.2616	84.2664	68.3358	42.4845	76.4475	72.7882	78.2123	71.4477	62.2827	27.3638	29.4831	27.0031	35.6038	35.8143	33.4785	45.5225	40.2315	44.075
NM_001034286.1	20.4425	16.2956	9.10716	10.6845	8.97057	9.93491	11.9286	12.6322	11.262	13.4723	10.1241	8.42514	11.8019	10.2379	7.13008	10.7378	6.19555	3.45786	6.89279	7.48901	8.07481	7.14303	7.04314	5.86304	6.68036	5.87576	5.5696
NM_001034287.2	0	0	0	0	0	0	0.705794	0	0	0	0	0	0	0	0	0	0	0	1.66131	1.2958	0.929499	0.0936346	0	0	0	0	0
NM_001034288.2	5.70292	24.9234	18.2306	18.0902	17.6303	17.3446	11.7414	15.5462	13.6189	12.7259	12.3451	10.645	9.07211	23.6559	14.9477	12.002	11.4794	10.4945	15.452	15.7024	15.5043	41	42.372	40.5478	47.4422	47.0076	48.8365
NM_001034289.1	39.1432	123.17	132.666	112.918	127.264	143.502	101.176	118.62	119.274	89.4291	93.4063	151.998	53.088	139.416	139.746	128.876	148.765	157.407	44.9455	46.7851	46.69	47.907	47.102	48.6704	50.8954	48.6009	51.127
NM_001034290.2	156.307	67.3827	66.938	67.1524	70.6823	63.8978	111.517	85.0059	78.1395	96.5278	81.4409	93.3831	86.2291	85.2055	76.6533	75.0233	73.3377	79.6669	52.5015	50.0191	52.984	22.7165	21.9359	22.2572	19.8815	23.5434	21.357
NM_001034291.2	38.9921	31.7405	27.4182	28.1082	22.0636	28.3457	29.3091	23.5774	24.2096	24.9829	25.4034	32.4653	29.3223	26.1597	23.1586	27.1046	23.1505	33.431	0.486262	1.22849	0.791178	2.92192	3.47227	2.95233	2.71547	3.08713	3.24169
NM_001034292.1	39.5404	30.2847	48.3915	24.3552	44.9874	81.0993	35.2072	48.7061	49.8238	24.4587	31.4725	96.6834	33.1414	40.6927	46.8079	39.1475	55.7828	93.2143	7.46814	8.13868	7.60401	12.3273	12.01	12.3159	14.3812	15.1354	14.5155
NM_001034293.2	15.0611	48.3186	67.14	45.8067	63.5168	65.2554	24.9055	48.7767	52.1849	35.74	44.4506	67.5304	8.45064	43.1456	55.1327	55.3928	60.2362	55.7723	8.42334	10.2126	10.0989	22.4086	18.0745	23.0727	16.8735	16.4116	14.7939
NM_001034294.2	86.1881	270.958	249.99	266.475	254.186	220.071	138.684	277.21	254.186	257.164	283.077	216.06	60.5929	254.785	250.47	234.822	242.984	198.742	97.2664	97.8323	96.6312	181.351	183.922	184.522	195.031	194.477	195.21
NM_001034295.2	0	4.90662	10.1965	5.54127	3.32351	9.00565	0.69871	3.59207	4.70317	6.431	6.61063	5.46184	0	8.34812	7.16636	4.46772	4.2041	7.66203	0.46038	0.612394	1.12911	3.98912	4.65892	3.99027	4.34242	3.27782	2.70472
NM_001034296.1	51.278	68.1501	57.3866	48.0999	53.7212	42.6089	32.4513	28.6031	22.0991	22.2263	23.2057	19.926	17.9717	30.8092	23.2907	20.1758	21.8733	16.6082	21.0013	20.892	20.0725	33.9915	33.2211	34.1122	43.7642	42.2887	44.2555
NM_001034297.1	11.4114	27.9271	13.49	18.7554	13.772	9.87077	15.7267	30.3373	19.2813	14.9024	16.6892	13.8191	9.71574	31.5048	20.0048	17.9782	14.942	12.6471	6.28812	7.22069	6.00687	11.7113	11.9568	12.2127	13.7921	12.5436	13.8214
NM_001034298.1	11.4211	70.7906	58.5163	59.0632	48.9328	51.7401	27.4024	69.5198	60.7852	68.8081	59.447	51.4128	8.05048	85.0227	53.7535	54.5166	57.9503	52.6024	8.21084	6.5002	6.8549	17.6198	16.2819	16.425	17.485	15.3566	17.2856
NM_001034299.1	105.157	574.737	871.579	504.631	671.315	1364.28	229.81	707.586	713.233	358.336	417.641	1359.92	94.3759	789.363	820.876	563.054	917.19	1522.05	155.637	156.102	154.842	791.234	800.413	799.817	784.497	769.69	782.455
NM_001034300.1	0.0500295	0.0558459	0.120564	0.0222724	0.193778	0.0350353	0.04845	0.125114	0.174846	0.136856	0.0304368	0.201855	0	0.0347754	0.205825	0.0992913	0.141122	0.0343978	513.186	521.792	517.775	1.84416	1.77722	1.86059	0.175909	0.238558	0.210927
NM_001034301.1	0	0	0	0	0	0	0	0	0	0	0	0	0	0	0	0	0	0	0	0	0.0696207	0	0.129596	0	0	0.0432603	0.310288
NM_001034302.2	45.8907	0.0458459	0	0	0	0	124.792	0.154042	0	0	0	0	86.4917	0.834805	0.0194913	0	0	0	210.401	213.137	211.208	1.38892	1.5067	1.36218	0	0.0189606	0.0288755
NM_001034303.2	5.97582	16.954	12.909	16.406	14.065	9.60976	10.4743	15.59	15.4697	15.8944	14.7772	9.50009	6.7374	13.4928	11.5996	12.8625	10.8025	8.45559	10.6549	11.5623	10.5837	10.0604	11.207	10.1098	9.96331	10.9267	11.111
NM_001034304.2	0.329028	0	0	0	0	0	1.27333	0	0.034642	0.0406776	0.0271147	0	0	0	0.0846619	0.0353059	0.157447	0	0.33779	0	0.142933	0.0880162	0.00391752	0.0582667	0	0.027498	0
NM_001034305.2	12.8724	12.1195	21.5708	14.8107	17.5731	29.1189	10.3788	17.9379	18.9538	18.1851	18.394	23.6643	5.9643	22.6402	24.1584	17.0706	20.1734	31.8172	1.0853	0.984613	0.942502	4.86568	4.00363	5.40913	4.69505	4.46567	3.5663
NM_001034306.2	3.70343	0	0	0	0	0.0499186	4.62535	0	0	0	0	0	6.22247	0.0988933	0.0900628	0	0	0	8.07054	8.22854	7.39603	0.424974	0.414947	0.647688	1.66445	1.60672	1.61023
NM_001034307.2	5.52459	33.4624	37.4613	41.8513	39.0879	30.9737	12.9433	30.1793	42.1191	44.0897	46.8364	32.1225	5.77547	25.6463	35.0096	36.6874	37.3705	32.1834	9.65803	10.8533	10.146	13.8624	15.7159	13.9568	12.5258	15.5498	12.4115
NM_001034308.2	20.896	46.6747	62.5696	38.4372	59.1729	72.0246	29.9335	47.6706	55.6444	38.297	42.8648	64.7609	31.7542	60.5984	51.0272	42.509	54.5294	60.7934	50.4275	51.5705	52.5342	19.9903	20.1432	20.8069	23.0598	23.059	23.5364
NM_001034309.2	5.60084	0.178667	0	0	0.0241529	0.0240178	12.7859	0.0735012	0	0	0	0	12.9072	0.476597	0.0216993	0	0.0241938	0	2.96561	3.0892	2.66589	0.67118	0.629093	0.713205	0.367376	0.432907	0.514599
NM_001034310.2	13.9541	38.6364	31.1491	28.9968	29.2535	25.026	18.9613	36.6526	31.5202	31.718	30.6849	21.7833	4.24078	22.3602	34.3324	29.5588	33.0957	35.6328	18.2884	17.6144	17.3419	22.1828	21.4534	20.7802	27.7815	29.2685	27.6848
NM_001034311.2	8.36072	0.459362	0.25114	0.0999218	0.118555	0.13754	9.81494	0.120278	0.108946	0.127914	0.0170665	0.169803	1.76421	0.253503	0.0532693	0.0890494	0.0791531	0.135004	10.1913	10.0178	9.7703	4.46408	4.47748	4.35514	3.87899	3.67815	3.77797
NM_001034312.1	6.92941	34.3338	24.596	35.0798	29.6601	23.7519	16.4819	34.6086	31.7214	29.5268	30.9223	22.5014	17.6383	51.3321	47.2914	51.5423	47.0219	43.4977	17.7216	17.0731	16.148	22.7577	23.2857	22.4814	25.1444	26.6648	27.5069
NM_001034313.2	0	0	0	0.226199	0	0.695021	0.9425	0	0	0	0	0	1.60792	0.367619	0.803268	1.77216	0.67	1.08764	0.495363	0.490383	0.182692	0.0663961	0	0	0	0	0
NM_001034314.2	14.3795	14.3147	19.9388	21.0852	20.0366	19.961	23.5098	26.7697	30.0688	34.3778	38.9586	31.1694	12.5784	16.8595	23.5897	26.9774	26.37	22.4148	12.9442	13.3031	13.4375	12.5974	13.7031	13.4798	13.1345	12.1145	11.974
NM_001034315.1	100.1	437.307	435.583	450.097	450.373	428.398	103.763	401.305	403.626	425.967	419.027	381.499	72.6947	398.911	453.565	470.919	446.051	416.79	110.906	111.092	108.868	213.571	217.074	214.488	285.072	277.845	281.401
NM_001034316.2	736.742	2721.89	2638.54	2582.87	2637.11	2719.21	691.892	2651.67	2501.03	2794.91	2437.86	2556.17	432.799	2801.02	2408.06	2428.81	2680.85	2564.9	589.221	586.818	588.801	1442.01	1466.48	1450.11	1872.25	1832.75	1866.55
NM_001034317.2	22.41	33.1282	39.1094	29.8307	31.9002	39.2748	27.6279	37.7936	36.0802	31.6064	34.174	39.5198	33.9198	40.9515	35.8832	33.3929	34.8503	40.8518	6.55089	6.72167	4.95355	10.8696	9.2042	11.0419	12.4467	12.0391	12.1617
NM_001034318.1	13.7908	58.2167	69.685	58.3565	62.9629	49.6826	31.157	48.8103	58.3535	44.5976	64.2018	43.6082	13.8859	38.3518	67.3039	67.492	62.5128	59.1571	15.8894	16.065	15.5303	35.5064	36.5422	37.6201	43.3825	42.8652	41.7753
NM_001034319.2	62.9043	150.24	119.16	133.322	125.107	120.535	68.4758	151.492	121.262	138.025	126.805	124.147	49.0105	152.619	126.151	126.639	118.44	121.151	18.1938	17.0191	19.2762	52.2015	51.0017	51.9221	57.058	54.8812	54.3525
NM_001034320.2	9.03626	10.0951	9.06274	11.7995	10.0688	10.8039	9.87926	11.7861	7.38	10.9486	14.1599	8.50537	3.5963	12.2136	7.42419	10.1759	10.7037	9.00919	12.4949	11.9178	11.8633	7.47424	6.8422	6.78509	8.80354	10.1399	8.06827
NM_001034321.1	46.7026	99.7456	90.912	83.568	86.0589	72.6878	55.8273	96.9534	84.2785	88.7424	81.0997	80.3949	31.5481	97.4045	85.311	83.2863	77.4053	69.6253	33.8779	34.5702	35.8779	49.3084	50.7788	48.806	57.6306	55.044	58.0503
NM_001034322.2	106.416	195.101	184.773	228.245	202.674	151.968	138.319	187.476	179.57	223.935	230.87	154.634	66.973	159.897	186.974	209.848	188.431	152.891	50.9896	49.6052	50.0543	129.001	129.301	130.551	169.483	169.498	169.399
NM_001034323.2	12.9626	22.9116	16.4576	21.4329	15.7672	15.7121	3.75358	24.1772	19.208	17.8528	18.3023	10.6034	6.73943	24.3481	15.2907	13.5727	13.3603	10.6692	7.40534	7.89158	9.66572	25.2796	26.7648	25.8017	25.4067	22.7482	23.709
NM_001034324.2	8.81732	26.8814	21.25	24.0132	21.0108	16.5586	22.9991	26.3189	27.2114	21.4638	25.0662	18.7232	11.214	28.9083	21.7141	25.8726	21.5712	16.0589	16.9709	16.3372	17.3898	15.2623	15.0387	16.6128	17.0125	17.5428	16.5337
NM_001034325.2	15.6586	24.7343	17.2138	17.2534	17.9193	22.0049	21.6867	27.8218	16.4377	23.3031	21.4353	19.854	0	0	2.43739	0	0	1.77857e-08	6.34013	6.39251	7.9118	12.6292	13.6342	12.1475	14.9229	13.1947	14.4921
NM_001034326.1	3.95056	17.9659	13.3177	10.0831	10.8045	8.53376	6.08168	19.1622	12.8054	9.40434	11.9229	9.58309	2.77298	13.9778	9.45974	15.2287	10.2922	11.294	3.21493	2.38484	2.5003	8.12668	11.1399	8.7966	8.12091	7.92185	9.45171
NM_001034327.1	8.76171	12.7371	13.5562	15.9293	14.9792	15.6669	6.51692	12.8798	15.0453	17.3407	15.2272	14.7223	4.56314	14.3854	16.3928	15.3419	11.4657	11.3387	4.30326	4.56916	5.06979	14.4067	14.0775	13.3083	16.7311	13.3276	16.7707
NM_001034328.2	0.0948209	0	0	0	0	0	0.526619	0	0	0	0	0	0.56664	0	0	0	0	0	6.6198	7.22659	7.367	4.52258	4.69494	4.12348	4.96748	5.50171	5.93769
NM_001034329.2	10.2497	24.6763	24.0413	27.2095	27.3496	18.4117	11.268	25.5067	22.8844	25.5827	31.8024	20.6495	5.68621	20.5605	22.8324	25.7843	23.9857	19.2543	8.08248	7.94591	7.77915	15.5117	15.3781	15.4421	19.0473	17.4964	18.284
NM_001034330.1	5.84697	17.0634	16.1845	18.6838	19.7478	19.4575	14.4776	32.7863	29.1396	28.2879	33.8102	24.8581	6.78127	29.0996	27.2361	28.4197	27.9527	27.5945	12.7973	13.2306	13.5366	21.6389	20.6342	21.7681	24.2052	24.0875	24.5601
NM_001034331.1	47.7201	4.61892	5.03175	4.84624	3.54461	5.746	19.8059	2.90377	3.95914	4.52399	4.18341	3.89322	19.2434	8.94498	9.06101	11.4089	10.4215	11.0535	2.43863	2.66831	2.46571	0.645931	0.46159	0.767933	0.93188	1.2133	0.973246
NM_001034332.2	7.76506	8.12741	9.83361	11.237	6.61101	8.60464	14.3174	10.6222	9.45681	12.2963	9.93625	9.33045	7.01237	7.11429	8.95855	9.26129	10.6893	9.80617	6.26886	5.32823	4.85819	5.89383	7.21235	6.22733	6.03331	6.67338	6.11682
NM_001034333.2	158.383	137.076	166.368	118.08	137.399	259.301	234.337	180.192	153.984	166.285	139.381	242.959	180.24	362.491	151.816	114.117	160.156	265.559	205.141	204.872	202.524	125.131	129.808	129.236	130.261	125.502	127.101
NM_001034334.1	0.864425	0	0.145965	0	0	0	3.27689	0	0	0	0	0	1.18022	0	0	0	0	0	2.30297	2.84763	3.07226	0	0	0	0	0	0
NM_001034335.2	3.04764	3.41003	0.910973	1.92884	4.2913	2.01199	2.09577	2.80395	2.24814	1.9747	2.64156	4.63836	3.60176	4.09337	2.4455	3.16312	4.01246	4.70152	1.26046	1.56476	1.09577	1.80488	2.61642	1.30878	2.43568	2.33692	2.20175
NM_001034336.1	143.901	307.175	231.08	281.04	251.139	182.064	175.182	282.386	240.566	286.702	284.675	186.835	75.0834	222.176	227.981	257.308	225.072	178.526	110.589	109.9	106.76	158.59	159.305	161.15	182.722	177.47	177.856
NM_001034337.1	1.96011	26.9334	22.8351	21.1684	23.3219	18.8594	15.3665	25.1877	24.6979	20.9792	19.6941	16.2588	1.97749	22.8337	18.1486	15.6441	15.3766	8.54206	5.99406	4.77116	5.44975	9.11365	8.10665	9.21153	10.3416	9.40269	9.50915
NM_001034338.2	46.3063	104.813	95.3188	106.631	92.6971	78.6675	55.9651	94.8222	102.536	109.45	99.3097	87.1245	38.3704	96.2843	95.8959	99.3116	98.5889	84.8448	63.0059	64.4846	65.3861	53.9374	53.5317	55.9552	70.1774	67.743	65.7669
NM_001034339.1	0	0	3.90251e-10	0	0	0	0	0	0	0	0	0	0	0	0	0	0	0	0	0	0	0	0	0	0	0	0
NM_001034340.2	1.36204	1.24718	1.57592	1.41892	1.6407	4.49387	2.31829	1.72245	0.888538	2.16117	2.38484	1.01682	1.10037	7.43845	2.3785	1.68272	2.01878	5.64129	7.81484	7.65743	7.68509	6.06393	5.89035	5.9625	7.52321	8.01981	7.84994
NM_001034341.1	6.72492	4.97396	4.83511	1.79983	1.94882	3.11301	3.00484	2.89213	1.33628	0	0.844493	0.398605	15.5826	10.2047	6.40366	5.21693	7.43235	6.7222	1.17948	1.62391	0.994105	0	0.0911732	0.117992	0.471291	0.219315	0.33148
NM_001034342.2	80.6879	372.993	186.919	177.804	176.303	194.416	103.689	367.203	186.01	203.46	219.228	164.529	51.1689	433.408	195.787	199.689	195.987	189.602	77.2417	73.6736	74.3421	212.578	214.815	216.54	236.851	237.059	240.824
NM_001034343.2	33.8617	83.0883	65.3293	72.422	68.2255	56.264	37.8224	80.0168	67.392	75.8321	71.7092	61.5778	18.3625	66.673	63.073	64.8909	63.4284	51.1607	26.7931	27.3292	26.0326	45.4856	46.9528	45.9519	57.1624	55.6768	56.6056
NM_001034344.1	168.078	130.239	69.1501	83.3351	75.9204	60.5409	186.813	119.733	66.899	93.9975	92.3786	63.0846	109.509	124.352	66.3032	79.4978	64.8893	55.7003	72.5173	74.4618	70.3022	49.9912	51.5456	52.9347	59.3476	59.1992	59.5473
NM_001034345.1	14.0546	0	0	0	0	0	11.7413	0	0	0	0	0	5.17308	0	0.0954571	0.117795	0	0	0.565509	0.178971	0.795274	0	0	0	0	0.0471021	0.047935
NM_001034346.1	39.5278	41.3163	51.6427	48.9099	49.0601	54.7469	32.1632	44.2912	50.1353	50.9211	46.3627	54.673	29.5481	47.638	57.7989	51.2169	52.6733	55.9541	10.0427	9.74116	9.66381	20.4645	20.1886	19.0524	20.5336	20.0058	20.0932
NM_001034347.1	10.8982	31.582	26.4145	40.7811	36.4102	27.3722	14.0035	27.1663	38.4976	38.0646	34.9517	24.7104	7.65757	19.6706	28.3646	29.2117	27.2538	25.2668	18.3383	20.7818	20.2315	31.9942	31.0071	34.5319	36.9941	33.201	41.3696
NM_001034348.1	16.402	23.8681	20.7211	22.2269	22.3108	22.376	21.118	23.4387	20.4156	24.8566	22.6565	20.5081	15.011	25.369	19.3137	17.7972	21.4104	17.7037	12.543	12.6203	12.9228	13.8165	14.4017	13.5929	13.5358	12.9727	15.1227
NM_001034349.2	0.799484	0.582944	0.353127	0.788497	0.510966	0.209114	1.09444	1.21782	0.93888	1.13617	0.704774	0.55335	0.790361	0.691583	0.560379	0.417281	0	0.539063	0.120022	0.205101	0.18683	0.202239	0.200693	0.276714	0.303538	0.126312	0.152657
NM_001034350.2	54.0792	133.834	96.8166	132.699	108.736	96.1043	118.215	139.822	108.02	119.839	102.195	86.5538	59.0121	136.003	95.2868	94.0373	89.0566	73.9672	24.2892	24.115	24.2174	23.7558	23.4675	24.5431	26.4574	25.9612	27.1639
NM_001034351.2	0.162295	0	0	0	0	0	0	0	0	0	0	0	0	0	0	0	0	0	0.258666	0.282196	0.117408	0.0994056	0	0.0959512	0.0550709	0.169319	0.053494
NM_001034352.1	16.5963	13.7195	11.3012	14.4404	12.6546	12.3465	14.4559	16.0965	13.7305	14.8049	13.806	11.8899	9.39697	15.7324	15.7974	15.1189	15.3028	12.4597	12.8477	11.1974	13.3014	10.592	11.2632	12.6746	12.6605	11.5946	12.7263
NM_001034353.2	22.4253	61.9951	74.6537	60.5626	71.7149	79.9672	66.2699	125.186	129.405	131.809	127.564	148.407	37.4846	101.99	101.018	93.7088	103.151	101.581	31.9635	29.6264	31.9858	44.0425	45.6584	43.7133	59.0603	57.017	57.1634
NM_001034354.2	36.1376	140.558	115.892	136.915	119.459	96.792	48.9667	123.026	108.983	119.572	122.013	96.1088	17.011	119.577	105.039	112.182	111.904	96.5005	32.5931	31.6987	31.0343	63.6852	64.6381	66.1709	79.9034	77.8355	83.0391
NM_001034355.1	0.414866	0	0.321633	0.484858	0.329003	0.163586	0.24995	0.222273	0.181225	0.212844	0.188867	0.157008	0.406463	0.215989	0.196707	0.122519	0.27506	0.106612	0.241413	0.345488	0.2982	0.685397	0.74785	0.639118	0.430917	0.384883	0.635588
NM_001034356.2	4.39758	23.7141	23.1047	19.7764	19.9925	22.6781	8.61811	18.4156	18.2813	14.7643	17.4609	19.5556	4.93742	24.4165	20.2437	19.5864	21.6896	24.961	7.81602	8.35038	8.15207	9.67192	9.90453	11.077	12.5473	12.4284	12.8242
NM_001034357.1	20.178	49.5173	38.5709	47.1346	39.4485	32.6358	21.2052	39.9185	41.3984	39.7507	44.0872	29.9023	11.9449	36.3643	40.6586	42.1541	37.2186	31.9667	9.78034	10.2259	9.26001	20.6065	19.993	19.6746	22.6276	21.0915	21.8958
NM_001034358.2	10.2481	40.1088	33.1592	41.5162	35.2971	31.6822	18.4521	39.8652	36.1878	40.8598	37.3265	29.5775	10.3924	35.4995	33.8559	32.919	31.3817	31.5511	23.266	23.5438	22.9256	34.1065	34.7556	32.7048	37.9907	38.7015	37.3429
NM_001034359.2	7.44763	26.1579	28.1919	30.3409	33.609	24.2061	9.48934	23.8082	26.0183	36.3314	30.1239	19.2648	8.82692	19.531	22.8812	26.0344	25.32	24.1313	4.80219	5.03899	4.77598	10.2051	11.0623	10.714	13.182	12.6692	11.0435
NM_001034360.1	101.66	53.449	41.7293	58.7404	46.1036	40.0024	72.603	48.6615	46.3494	62.0593	59.7388	47.1697	72.1686	59.7674	49.8308	59.8544	49.8662	40.1766	31.0265	28.6549	30.4034	38.6719	36.5238	38.7977	45.9435	46.4771	49.3859
NM_001034361.2	0	0	0	0	0	0	0.111482	0	0	0	0	0	0.265269	0	0	0	0	0	0.317953	0.638688	0.56008	0	0.00750633	0	0	0	0
NM_001034362.2	1.2108	3.35032	2.5922	2.88861	2.31821	2.59621	1.76476	2.87453	2.98235	1.78848	2.32181	2.59262	6.71259	11.1381	13.9961	13.1216	13.8744	15.3422	2.89755	3.05114	2.98699	6.51104	6.04698	7.40894	6.35412	6.58973	6.38467
NM_001034364.2	67.7837	22.938	14.0821	18.2616	15.2284	12.255	72.7984	36.3312	23.1291	22.2755	23.0143	21.2515	39.5261	30.1098	21.0833	18.1541	15.3534	12.4028	43.814	44.3813	43.6461	17.2413	17.9062	16.7188	20.6731	20.0798	21.1035
NM_001034365.2	7.68544	14.2519	21.6133	13.4186	16.2666	35.9504	13.2617	16.6007	17.7988	13.6492	14.8908	31.0694	8.43972	32.7653	21.5947	14.6454	19.2806	38.0341	2.69776	4.27893	3.48549	5.61573	5.28414	4.88556	4.24961	4.74165	4.00218
NM_001034366.1	25.3315	14.2532	11.4932	11.8413	11.8868	9.44584	25.6587	13.1217	10.2994	12.399	11.96	8.66847	19.0365	14.6514	12.8702	13.4897	13.3803	10.9538	34.5873	34.3938	35.5245	5.23151	5.23972	5.0313	4.63128	4.83051	5.30109
NM_001034367.2	1438.93	550.999	333.343	300.284	269.522	471.48	805.572	822.929	316.604	448.516	365.097	381.444	137.387	1219.53	316.769	267.712	315.089	500.68	44.3551	46.9637	45.6019	375.503	364.684	364.445	626.848	609.614	637.428
NM_001034368.1	8.80372	6.94807	4.96012	3.51298	5.76583	8.39443	0.135154	0.418525	0.132208	0.0718954	0.0527311	0.12593	16.7078	29.3965	11.9727	10.4333	12.1987	15.84	0.0287746	0	0.0292649	0.11275	0.0221015	0.0212922	0.0490112	0.0235405	0
NM_001034369.2	131.503	169.512	129.677	152.74	142.681	110.44	142.971	173.159	136.539	156.259	150.16	113.016	69.8188	156.335	142.103	145.871	132.531	102.688	80.7056	77.8204	79.576	121.547	114.946	114.433	130.484	131.613	132.074
NM_001034370.2	25.1252	211.644	121.235	122.725	119.14	128.743	63.4169	202.637	121.771	136.523	130.633	111.064	19.9153	252.349	126.002	132.311	131.216	131.205	118.672	119.278	119.114	127.584	130.681	130.147	166.844	166.2	166.076
NM_001034371.3	12.3306	21.7121	18.5544	19.2563	20.0228	13.5626	15.1114	22.0443	18.6512	20.285	21.5878	15.9305	10.6308	17.3449	18.87	19.2794	17.5031	14.4865	6.50761	6.33029	6.1796	10.2981	9.99316	9.52363	11.7873	11.8551	12.9024
NM_001034372.1	20.7508	34.8386	33.9	34.694	30.8816	36.5077	25.2756	44.1994	32.8392	34.9486	35.4726	31.4026	15.4401	50.6354	34.4493	33.6521	31.5704	37.783	19.7739	18.5922	19.8431	41.0693	42.1299	40.2189	44.3848	47.2489	46.8443
NM_001034373.2	2.49674	0.646936	0.646526	0.524015	0.152035	0.145193	3.48147	0.390708	0.833598	0.800035	0.473354	0.226219	3.36726	0.479283	0.173794	0.240261	0.274675	0	3.65776	4.07243	3.49978	0.161369	0.428936	0.413268	0	0	0
NM_001034374.2	5.6437	0.0774512	0	0	0	0	5.43238	0.0306881	0.0238793	0	0	0	5.57955	0.0324815	0.0329756	0	0	0	2.19894	2.23366	1.90157	0.204486	0.172027	0.221919	0.0910278	0.134854	0.103105
NM_001034375.2	5.60644	2.25582	0.755291	1.241	0.80341	0.426704	21.3258	4.3303	3.17993	3.15979	3.41079	1.2276	11.5094	4.81904	1.90042	2.05172	1.66608	1.03904	73.7625	71.069	73.8505	30.3506	30.4008	30.7278	31.9441	30.7344	32.1601
NM_001034376.2	87.7822	195.459	145.456	179.271	156.937	133.389	111.69	182.526	144.752	171.442	157.321	120.812	69.6557	192.454	144.584	151.929	137.448	126.623	93.1185	94.268	94.4043	141.369	145.289	142.322	169.574	169.431	169.406
NM_001034377.1	47.0299	96.9331	119.849	96.0354	119.405	160.252	121.688	118.574	125.576	126.277	130.913	150.811	43.3383	97.6908	105.919	103.482	121.858	132.898	81.8274	81.8372	83.5313	43.9488	42.936	41.3794	46.5726	45.9202	45.9441
NM_001034378.2	3.12584	7.05269	4.59966	5.94605	4.33772	3.94852	2.2583	28.897	2.13332	10.0202	11.2265	1.87946	0.389565	76.0036	3.05609	2.51053	2.60826	5.88567	0.103062	0.13555	0.0757284	0	0.0275872	0	0.087125	0.0292042	0.0444905
NM_001034379.1	1.99708	1.54107	2.11654	1.1776	2.01398	2.09744	1.248	1.16419	1.80801	1.49034	1.70331	1.71601	0.989574	1.04301	1.33881	3.00012	1.86596	3.92494	1.75429	2.88549	2.90167	5.55328	8.02593	9.45315	8.23044	8.45382	7.80311
NM_001034380.2	1.19582	0.286932	0.144045	0.736226	0.323139	0.243591	0.433494	0	0.377191	0.126472	0	0.316513	0.810002	0.273109	0	0.483679	0.454929	0.222136	0.662236	0.731613	0.488247	0.558925	0.674117	0.46083	0.448553	0.313661	0.517756
NM_001034381.2	72.3126	135.465	106.646	132.73	112.697	84.847	112.526	128.939	116.895	137.486	122.869	98.0216	39.5395	134.663	107.379	115.512	109.771	83.8278	85.4808	86.577	85.0652	83.682	86.0918	88.0751	93.0111	91.0582	92.4293
NM_001034382.2	25.2233	30.3103	34.4573	30.2929	28.5417	30.663	40.4349	27.664	25.7949	21.825	28.2507	28.4209	24.3368	30.5698	27.0462	28.0005	26.9445	28.8187	15.0721	14.771	14.4186	10.3707	9.86641	8.91568	13.7611	11.6403	12.4952
NM_001034383.1	75.8478	97.2132	79.3979	86.5456	82.8801	75.136	77.6744	94.1821	83.7549	90.3338	80.9479	78.0794	64.9061	105.575	86.786	82.4785	78.7332	73.2979	25.7129	27.0415	26.8538	53.2533	52.3802	51.0026	66.6286	61.7014	63.5259
NM_001034384.2	51.6209	80.8223	72.8295	78.4084	69.5602	60.7342	52.7963	82.9483	71.5152	70.5498	71.297	66.0405	35.9726	87.3746	69.295	70.6478	68.2059	64.9805	26.2654	25.8211	25.2818	45.5108	47.9893	45.8666	50.5571	50.8906	51.7762
NM_001034385.2	122.225	172.664	87.8425	85.3254	67.9131	36.9143	183.148	232.128	89.4526	102.392	87.1843	48.2134	146.875	174.609	70.5058	58.4109	51.2835	36.8863	98.559	95.1023	95.5379	81.8015	80.626	82.4849	103.55	98.5861	102.17
NM_001034386.1	0.45441	1.09711	1.69202	1.21137	1.19869	1.21751	0.488266	1.18795	1.14559	1.03506	1.04955	1.19487	0.53751	1.33979	1.33888	1.0779	1.17416	1.19863	0.482781	0.484604	0.51838	0.690911	0.643041	0.775254	1.12056	1.16232	1.29036
NM_001034387.1	7.42796	22.2355	19.6331	25.8438	25.0973	13.3604	21.856	36.376	33.8497	38.3499	45.6449	23.2465	4.54607	14.8496	21.367	22.096	18.4779	12.0012	18.2279	18.2225	17.0429	24.9089	25.8763	24.9549	26.5289	26.843	26.4596
NM_001034388.2	76.8471	22.26	10.4046	13.3977	10.8456	9.86463	88.5701	14.9157	9.87019	13.0127	11.7244	7.40114	27.0825	16.534	13.0399	11.1152	9.36329	7.61803	101.483	106.979	107.367	35.2861	33.0937	34.2512	31.8849	28.2233	31.5326
NM_001034389.1	3.27862	0.0572538	0	0	0	0.0538654	4.34604	0	0	0	0.0466453	0.0517	1.77828	0	0	0	0.163023	0.105323	5.00836	5.4367	4.95889	0.218401	0.26864	0.225476	0.165524	0.0950431	0.0724382
NM_001034390.1	50.9302	133.31	112.286	126.657	109.798	80.125	80.7175	136.053	127.284	135.628	126.977	98.2586	32.674	88.2326	114.957	126.056	108.402	78.7577	40.7373	41.5802	41.1839	63.5924	64.3549	63.9447	83.2345	81.4987	82.9269
NM_001034391.1	1.1438	0	0	0	0	0	1.83067	0	0	0	0	0	0.617302	0	0	0	0	0	2.64839	2.51052	2.72355	0.00935891	0.0192158	0.0193297	0.010098	0	0
NM_001034392.3	3.6607	4.88383	1.12935	4.99278	2.7196	2.08797	4.65705	0.000120613	2.41459	4.06183	3.28129	0.00281153	1.79085	5.8503	1.70599	1.85652	5.17869e-05	1.80909	1.1679	1.18769	2.05554	0.45965	0.00167669	0.00190873	0.875573	0.237799	1.30569
NM_001034393.1	3.42494	0.0303863	0	0	0	0	6.21057	0	0	0	0	0	5.19617	0	0	0	0	0	5.19848	4.79484	5.53943	25.2998	25.2954	24.7721	31.1083	29.0409	30.6115
NM_001034394.2	0.350293	0.0325782	0.030232	0.0389921	0	0	1.94765	0	0	0	0	0	0.490924	0.0608703	0.0553687	0.0346388	0	0.0300521	0.483634	0.414312	0.314764	0.0125497	0	0.0129931	0.026892	0.0270945	0.013842
NM_001034395.1	73.1297	200.033	186.697	202.46	190.677	188.871	123.615	185.874	194.783	213.326	196.35	187.368	52.6111	203.757	191.907	187.14	189.074	200.958	90.364	91.5724	93.9279	106.096	109.353	109.442	137.203	137.678	137.824
NM_001034396.2	29.7789	62.5206	54.7412	62.0369	56.6145	48.2326	45.4803	58.0454	55.717	62.4576	55.9287	52.9909	15.5575	54.263	49.6423	49.9095	46.6336	37.6601	25.1146	23.6968	25.5321	33.1545	33.5431	34.207	35.4864	36.4605	33.7218
NM_001034397.1	13.4087	35.314	37.931	37.1621	36.6994	32.9569	25.846	39.502	40.1563	35.3445	40.957	33.5865	10.1042	36.9142	37.9567	34.6135	40.4598	30.6789	14.9236	15.2952	15.3781	21.8266	23.5431	23.1077	27.3648	25.1001	27.2595
NM_001034398.2	0.480895	0.320326	0.609576	0	0.307034	0.919688	1.26356	0.652953	0	1.30044	0.548071	0	0	0	0	0.680924	0.329527	1.5059	0.743999	0.821588	0.153762	0.460583	0.186545	0.782549	0.199443	0	0.964935
NM_001034399.1	1.39855	6.93479e-05	2.90917	0	1.71415	0.926135	0.00220301	0.380996	0.898104	0	1.46951	0.213566	0.480411	0	0.292786	1.16338	2.90995	0.337253	0	0.172392	0	0.107334	0.0534132	0	0.0674624	0	0
NM_001034400.2	20.2814	54.7657	50.4372	45.5159	46.2601	58.6099	42.4884	60.7253	53.5885	50.8557	45.9335	54.3025	24.3151	70.3357	49.7647	43.3913	45.6459	66.9748	25.7252	26.6722	25.0505	33.4763	33.6648	34.5975	37.5558	38.8266	37.3215
NM_001034401.2	70.3071	66.6655	47.5867	57.8317	48.2464	46.5566	79.1242	77.7358	64.6637	69.6461	69.8908	62.2289	57.5871	84.2765	65.8224	61.2044	53.072	59.4977	5.92686	5.34086	6.28099	11.1921	11.1577	11.2097	12.9206	12.0891	11.6807
NM_001034402.2	10.7216	2.39703	2.73638	2.31598	2.26538	3.95683	8.49204	2.64347	2.43941	4.61431	4.61914	3.87689	8.40217	2.56349	4.94102	4.17216	1.35748	5.00672	11.2571	11.2838	10.9976	2.12413	2.01939	1.78181	2.20846	1.79474	2.38374
NM_001034403.1	48.9197	177.048	141.786	157.688	152.608	115.981	46.8232	118.874	109.603	108.986	110.473	92.3131	17.7289	107.173	120.317	128.596	124.563	102.047	21.2445	21.9051	22.126	60.2562	60.5025	59.9558	65.681	66.3519	67.0481
NM_001034404.2	110.19	173.79	148.799	160.895	164.405	131.498	118.311	158.542	145.814	169.392	157.623	131.353	79.2425	127.259	149.646	159.922	140.281	120.866	68.6245	68.9129	65.1612	81.6696	84.6687	84.6227	107.132	108.917	107.73
NM_001034405.2	0.559749	3.9092	2.9238	2.19247	2.78389	2.77356	0.482121	1.67362	3.72879	1.28861e-06	5.12488	2.18617	0	2.29661	0.940317	6.33027	5.35347	0.000164334	4.0965	4.03926	3.16006	3.66602	2.46332	3.3812	3.09545	5.71903	4.40493
NM_001034406.2	0	0	0	0	0	0	0	0	0	0	0	0	0	0	0	0	0	0	4.03245	5.52607	4.03442	5.53165	3.82641	3.6232	4.36485	3.31863	4.1577
NM_001034407.1	0	0	0	6.90843e-09	0	0.161481	3.18416	0.107605	0	0.580699	0.358625	0.180625	0	0.116185	0.225016	0.253658	0.0564867	0	0	0	0	0.433008	0	0.23902	0	0	0.13343
NM_001034408.2	14.121	32.2455	34.4027	36.8835	36.3689	30.8756	14.4974	29.6954	32.4989	36.2619	31.666	32.4352	8.81667	35.2617	33.5289	33.8509	32.3052	31.9446	10.4549	10.5486	11.015	18.143	21.2716	18.7553	20.7571	20.3126	21.0993
NM_001034409.2	1.31295	3.98226	2.62588	3.08027	2.6916	2.42432	4.606	3.57686	2.13193	1.20317	2.4686	2.68503	2.35656	6.01087	3.33828	2.32298	4.41651	3.21281	0.795011	0.676349	0.997088	0.811855	0.600222	1.00517	1.11761	1.25714	0.932204
NM_001034410.2	213.737	0.329726	0	0.0877102	0.103997	0.0344723	201.67	0.316375	0	0	0	0	126.295	0.546877	0.0311255	0	0.034743	0.0675562	49.3728	51.5201	50.1791	2.43044	2.92647	3.02628	0.0151615	0.045548	0.0154705
NM_001034411.1	2.59754	3.26	5.87468	4.62401	6.40535	5.19087	2.34229	6.50618	6.19915	5.81986	5.76878	5.6309	1.9593	6.00813	5.76411	4.33951	6.27998	5.43758	1.85471	1.47908	1.84193	3.4878	3.1048	2.23914	3.48075	3.73126	3.54046
NM_001034412.2	11.8745	51.8829	41.8312	51.4905	45.6218	33.8378	26.674	54.5216	54.3409	53.7054	55.2472	45.0406	14.6557	44.4218	50.0943	53.8814	45.7004	37.472	18.815	19.8647	19.7195	28.6559	29.2025	28.6913	32.4509	32.0537	31.5998
NM_001034413.2	1.37464	4.61665	1.18431	1.27968	1.61394	2.09921	1.08107	7.37713	1.18123	0.911509	1.99272	1.09827	1.58633	14.1861	0.664837	0	0.628795	0.654706	0.664608	1.08745	0.533033	1.3865	2.22089	2.03133	1.19977	1.48553	1.36494
NM_001034414.2	6.50812	11.0691	16.2845	14.2436	14.9918	18.5541	6.71777	12.7776	13.538	11.1398	15.4024	19.8086	4.8701	11.5881	16.1426	15.3488	16.9915	20.9247	2.79045	3.13868	3.17605	6.87197	6.47648	7.16932	7.74995	6.94042	8.45528
NM_001034415.1	10.0843	20.8276	19.6432	19.3301	18.5249	13.8538	14.6615	22.9868	20.0551	21.0096	22.8513	17.0995	13.2393	14.8342	18.1051	18.3512	18.6998	17.2847	4.25612	5.18654	4.32178	6.65145	5.94995	6.02648	6.09148	5.57509	6.97098
NM_001034416.1	35.1782	184.595	159.948	171.828	169.851	127.311	35.6315	138.554	140.744	139.691	156.218	119.759	25.5587	101.33	139.877	157.426	143.218	120.314	31.3498	32.8049	31.7051	79.4145	81.0129	80.5347	107.514	107.579	107.035
NM_001034417.2	51.1796	95.4591	89.7558	89.9683	90.6144	79.2488	52.8239	93.5107	87.6416	95.7654	94.6868	77.4476	26.1019	93.8772	82.9444	89.7516	91.9863	79.117	26.5146	27.3329	25.322	61.3586	62.619	63.0166	72.2318	72.1555	70.1174
NM_001034418.1	0.443302	0.0651441	0	0	0.0307851	0	3.06636	0	0	0	0	0.0502045	1.17021	0	0.0349716	0	0	0	5.02677	4.82998	4.70472	0.412852	0.393903	0.381619	0.170795	0.156202	0.180972
NM_001034419.2	16.8639	32.673	30.0734	19.2434	18.7913	30.3848	21.824	35.1358	23.9695	19.1047	17.8706	35.7906	21.2681	30.5076	12.7087	7.50318	12.124	21.2328	46.5603	47.1501	48.1338	15.817	15.376	15.7838	13.2867	14.3683	13.0679
NM_001034420.2	21.6924	20.2327	18.8823	23.1726	19.2515	19.3595	17.1348	23.9197	22.7883	24.2129	25.7785	18.7796	10.5534	19.1385	21.9908	22.9692	20.0392	23.2469	15.4866	14.8734	16.1673	22.6339	20.6848	21.5563	25.396	24.2684	25.579
NM_001034421.2	69.5463	152.419	95.711	107.261	99.3864	100.397	54.4649	117.134	71.2716	87.8137	95.8116	71.3006	40.3335	208.009	114.676	122.147	107.834	106.363	45.4464	47.6899	45.77	67.648	70.2346	67.7186	78.5453	77.7185	76.4538
NM_001034422.2	0.869227	0.544321	0.771187	1.55832	1.23159	0.858009	0.433554	0.62737	0.969591	0.889475	1.12914	0.805876	0.557711	0.271004	0.33821	1.04289	1.02207	0.651378	0.387462	0.140259	0.241189	0.370537	0.423237	0.400521	0.298519	0.414328	0.52499
NM_001034423.2	42.265	102.407	78.6948	89.1386	83.3673	65.0716	74.6911	99.9147	83.2104	99.7278	90.9777	68.3528	29.0366	96.8172	83.0283	88.5065	74.8382	63.7707	37.2851	36.6482	39.5552	54.9497	53.9505	55.3281	61.9337	65.5233	63.2669
NM_001034424.2	13.4351	19.4266	10.3505	5.36739	12.2154	3.90608	12.9351	23.1511	15.3277	13.1165	7.80154	7.45748	7.25126	19.8815	5.58035	6.33387	9.48256	4.3789	6.86648	6.6763	8.17493	3.22511	3.96492	1.26346	5.48696	6.71474	5.95129
NM_001034425.1	6.61188	29.6214	26.1538	27.6119	27.3007	20.9033	11.8274	21.3622	26.2422	24.2388	24.7881	19.0188	6.94138	20.6008	23.2428	26.3627	24.3833	19.4373	5.35339	6.25925	6.27583	12.4307	13.1678	12.4854	14.4997	12.9609	13.7801
NM_001034426.2	70.4757	108.749	96.4752	100.581	92.2756	89.2245	109.188	124.109	103.572	114.289	95.3735	104.362	48.5945	137.951	93.4394	89.1164	96.6976	91.8187	85.4496	86.2587	85.9411	53.5093	52.8163	52.7298	65.7918	60.8806	65.3064
NM_001034427.2	26.7979	60.9739	51.7037	66.1425	54.0429	37.6073	28.3996	42.5902	52.0367	52.271	46.4902	28.818	11.5843	26.1561	42.4067	47.6628	45.3998	28.7901	24.1343	23.5932	23.2138	36.1071	32.4752	35.3587	30.6604	29.283	33.2299
NM_001034428.1	24.4081	26.1965	21.0858	20.1098	20.0157	22.5557	20.9488	25.8748	18.4966	19.5349	22.3602	22.3476	19.2826	29.0222	20.3112	17.3485	18.3838	22.6668	8.80768	10.1831	10.6134	12.9943	13.4866	13.8804	16.8	16.7699	17.7708
NM_001034429.3	107.095	84.3174	79.1448	83.1575	85.1793	91.0678	88.5906	99.3939	76.6162	85.4439	89.7198	88.877	75.1164	97.5117	70.4548	72.0742	81.9922	74.6374	26.1071	25.7058	25.2845	35.1974	33.5022	35.5514	41.7136	38.6837	40.2812
NM_001034430.2	2.53254	2.74581	1.61633	1.59177	1.37775	1.37006	5.86314	4.50997	1.9957	3.15873	2.40987	1.65343	1.8789	5.04413	2.47342	2.73676	1.9336	2.10845	5.86719	6.44449	6.64387	3.72772	4.18181	4.56967	2.46904	2.63747	2.67911
NM_001034431.1	0.229425	0	0.12315	0	0.00047764	0	0.450555	0	0	0.163024	0.0282347	0	0.0913704	0	0.120081	0.151054	0	1.85733e-05	0	0.0578677	0.0296773	0.000275126	0	0	0.000579048	0	0
NM_001034432.2	0.241856	0	0.0313988	0	0.084755	0.0308452	0.281574	0	0.0381809	0	0	0	0	0	0.0604388	0	0	0	1.21229	0.945203	1.1998	0.098364	0.173984	0.0980479	0.121227	0.0321542	0.0598032
NM_001034433.1	5.33375	3.43023	1.01485	0.906533	1.92186	1.25186	2.50153	1.52708	3.2144	0.359867	1.74101	0	0.736428	1.24124	0.00365537	2.16531	1.48483	3.74098	1.57154	0.962317	1.32317	0.812025	1.6181	0.982295	1.05796	0.54938	1.63051
NM_001034434.2	1252.31	3603.35	3703.63	3523	3593.34	3883.2	1214.89	3604.2	3473.74	3772.86	3410.18	3673.7	830.324	3957.19	3683.87	3607.38	3681.59	3819.16	854.141	864.055	865.271	1958.27	1958.88	1944.74	2278.71	2288.08	2280.49
NM_001034435.1	15.7616	3.57998	5.58402	4.14482	5.15878	4.7417	30.0549	8.67603	5.03562	4.8031	5.10751	6.87982	15.7491	23.825	4.42083	5.1989	5.4133	8.36181	24.773	25.4882	23.9462	136.027	139.214	140.343	3.07626	3.09198	2.62368
NM_001034436.1	5.87024	10.9304	10.9729	11.0386	11.0474	17.0431	17.8743	17.4135	18.0948	20.3056	20.5612	18.4889	9.42362	31.2442	22.4128	16.8827	21.4891	28.9478	45.0673	47.3837	46.7604	20.9462	20.3521	20.1779	18.8491	20.9882	19.814
NM_001034437.1	2.85238	0	0	0	0	0	6.97393	0	0	0	0.0302748	0.0335075	3.33221	0.0346054	0.0630263	0.118195	0.0703547	0.136792	0.0569839	0.151518	0.101603	0.0141413	0	0.014602	0	0	0
NM_001034438.1	2280.57	6716.55	6321.9	6460.5	6357.51	6117.42	1685.41	6018.13	5770.27	6528.78	5611.89	5748.47	1125.31	5711.11	6141.31	6372.98	5982.81	5375.48	1779.26	1800.53	1779.01	3739.91	3756.99	3770.29	4406.24	4344.94	4409.58
NM_001034439.1	25.8511	76.0811	59.2084	64.718	63.2746	54.867	59.2469	68.879	56.4751	65.416	59.4643	47.739	33.2251	72.0589	52.6128	55.7184	51.6015	45.8652	51.0826	51.8572	49.9504	45.6914	44.8338	43.6924	49.5482	48.5166	47.4626
NM_001034440.1	0.922403	0	0.170475	0	0	0	0	0	0	0	0	0	0	0	0.185598	0	0	0	0.0789453	0.11884	0.0732235	0	0	0	0	0	0
NM_001034441.2	40.1696	82.6235	68.4037	74.8857	67.727	62.5826	51.132	80.8575	69.5195	72.8599	72.0781	67.07	21.9648	71.6876	66.7042	71.8336	61.2677	56.3623	17.9171	19.2941	19.6284	42.8316	40.6289	40.9317	47.8397	46.355	46.2489
NM_001034442.2	102.487	90.9578	77.2263	85.6129	81.6981	71.5564	86.4547	107.324	79.298	76.9088	80.7582	71.5243	56.8431	105.001	77.8547	85.0334	74.1331	65.8862	20.4204	23.5096	24.3081	35.7466	36.0919	37.3137	41.2516	39.5621	42.563
NM_001034443.2	1.67708	4.74534	5.12986	6.35032	3.74068	5.06272	3.64943	5.44004	4.86468	3.7357	4.12481	3.8743	2.23176	6.70713	4.98205	6.314	3.79659	6.71392	3.94258	2.80325	3.57965	3.67216	3.86552	3.09058	4.25203	4.44438	3.33144
NM_001034444.1	16.2973	62.8964	53.7738	65.0154	57.8593	38.514	24.7455	59.2431	52.0771	60.7127	55.628	40.7968	9.25155	44.2268	58.0474	59.7789	52.0018	37.9717	34.1854	30.668	33.0344	45.3618	45.9216	46.7675	55.9133	47.7682	52.1084
NM_001034445.1	12.21	34.99	28.5687	31.0936	27.0871	23.3301	22.2291	35.4144	26.8823	29.8596	30.655	22.6677	9.05467	28.5681	25.7863	30.0909	21.8141	19.6749	16.3328	15.8037	18.0513	24.1313	21.6385	22.7136	23.6675	25.1448	24.5059
NM_001034446.1	3.78187	15.9415	18.0153	19.012	18.4879	14.9876	5.94516	16.136	17.7636	17.7716	19.068	13.5745	3.76838	12.8107	17.2143	19.1754	16.4831	15.794	2.62839	2.60838	2.81589	5.41739	5.59232	5.23902	8.64082	8.01979	7.99742
NM_001034447.2	29.7997	67.109	67.8055	77.7056	64.1234	50.8008	25.3431	82.6813	89.3464	98.8456	82.3061	89.4281	13.1482	65.4142	63.4428	57.5933	51.2349	39.2776	15.9506	16.6796	15.8883	43.7849	45.2539	44.5399	53.9503	53.4154	54.6829
NM_001034448.2	1.42924	13.2309	5.96506	16.5082	10.6956	7.14479	24.0073	29.3888	25.8253	22.6555	29.0157	22.4437	5.0258	24.4737	29.5663	28.5887	28.1485	24.5102	7.78675	6.83749	6.7844	14.4368	19.1151	14.5281	17.1659	17.9245	20.0211
NM_001034449.2	35.0891	192.586	129.26	156.038	134.739	91.7873	76.2104	167.372	135.61	151.707	164.586	86.3518	14.9145	93.4292	120.52	130.886	118.087	87.8937	107.884	108.002	108.356	123.008	128.444	124.767	143.145	139.453	142.142
NM_001034450.1	1.52369	6.61421	5.79058	5.3332	4.88896	5.53754	3.76615	7.77752	6.05867	5.20381	6.34374	5.10529	1.15109	5.98594	5.13563	5.4009	5.50244	6.16073	2.84164	2.42734	2.76431	3.18783	3.45061	3.50646	4.02527	3.94102	3.64741
NM_001034451.1	16.9694	39.2598	34.355	34.4342	34.8632	29.7799	18.5201	38.3372	34.9564	36.0739	36.0461	29.317	10.067	37.6516	32.1422	33.3089	32.9279	28.614	9.50912	9.30236	9.2584	15.8858	16.4347	16.6736	17.7533	18.6049	18.2706
NM_001034452.1	19.6205	47.4475	53.4376	54.7922	54.958	49.1347	16.6014	46.1815	38.6816	37.2006	44.1821	44.1744	9.15212	37.1688	51.6125	52.3233	50.0187	51.288	3.58407	2.18632	2.90636	8.59054	9.55623	10.2178	10.5526	10.8948	12.7463
NM_001034453.2	5.44661	16.1035	13.4852	9.76289	14.9082	8.93682	7.84584	18.9031	13.6072	15.6696	14.2703	8.64167	9.01144	17.3202	11.5568	13.6073	11.0068	7.94109	4.25672	4.08651	4.63211	7.42228	6.21346	5.96724	5.72884	7.0633	8.45357
NM_001034454.2	38.2671	59.9644	46.2767	53.3166	50.6605	43.8295	45.8953	53.8487	54.3945	55.7404	47.2983	40.9944	44.6555	54.7485	46.3903	48.534	47.7881	43.7195	26.7102	27.766	27.7568	33.6473	35.9184	37.9926	41.9337	42.3546	41.5647
NM_001034455.2	17.5701	41.0629	33.3981	56.1981	36.932	24.6926	23.2303	40.5596	37.3339	51.3917	41.6764	24.4716	13.678	28.1034	33.1744	29.1327	26.4113	24.5848	36.9905	38.359	36.0468	39.9728	39.0551	39.6511	27.2956	28.6853	31.0633
NM_001034456.1	56.0142	84.3483	77.0575	86.0088	78.9808	72.9117	45.7981	75.8915	65.1178	75.9232	71.6965	61.3708	41.7061	103.262	99.4013	105.473	96.9217	100.79	12.7711	12.7568	12.3101	27.0543	28.6419	29.8376	28.8102	29.0456	28.7142
NM_001034457.2	45.1861	100.412	67.3677	89.847	79.6024	54.2846	55.0456	97.387	78.3058	97.6121	93.3405	61.2348	20.5801	74.1641	65.7816	84.5552	65.7196	47.4729	41.4276	40.8561	41.7061	87.6607	83.2086	84.4997	82.0163	80.6679	81.9402
NM_001034458.1	51.3937	73.1281	59.9942	67.0864	59.4135	45.0508	58.0004	70.5986	55.2674	64.0738	62.6555	52.8372	46.5444	65.5653	55.7754	55.8551	54.5732	45.6273	46.5637	49.1233	48.0591	61.8986	64.4431	60.3657	71.6814	71.8892	74.2214
NM_001034459.2	2229.49	5455.09	6032.06	5652.44	5834.08	6268.71	1665.41	5299.73	5498.45	5660.11	5204.34	6344.14	1287.36	6181.13	5784.49	5686.03	5909.63	6274.08	1345.06	1376.27	1341.97	2652.57	2719.82	2688.07	3184.77	3155.47	3190.18
NM_001034460.2	13.8308	19.8975	20.381	21.3653	23.5132	22.3209	16.0954	18.4185	15.073	17.8322	14.776	16.5588	7.55069	17.2505	15.5423	13.5437	18.184	14.9522	10.8808	10.4566	10.1602	12.1735	12.726	12.3699	13.2112	12.2004	12.8799
NM_001034461.2	11.4383	52.773	45.6416	42.9611	45.6831	44.6968	21.7278	48.9589	57.7974	55.1761	55.4445	58.8948	12.3274	61.5931	66.2096	62.9255	63.142	59.9678	21.8366	18.3168	23.0426	39.3917	39.9002	41.5181	48.6839	48.7658	54.5048
NM_001034462.2	21.683	7.14047	6.51892	8.95041	5.97922	6.65548	13.1114	9.84498	4.96491	8.40248	7.16275	7.13972	15.1633	12.9719	10.7213	11.661	9.22121	11.8692	6.05188	5.61438	5.69486	9.44313	9.02572	9.31673	9.31606	9.98768	9.73524
NM_001034463.2	28.267	41.3533	37.9524	33.7013	31.1621	42.049	11.1322	18.2114	12.5869	17.8636	18.4129	19.1772	29.1661	44.9137	44.2361	39.3905	39.8515	38.654	19.6228	18.8437	20.6909	32.5568	32.3489	33.6052	39.2089	39.2543	38.8821
NM_001034464.2	40.4521	92.6018	89.0019	81.1359	95.8205	95.8034	43.8046	88.0646	95.9002	100.747	75.7561	106.689	36.7764	110.02	102.792	98.3024	93.9998	108.563	51.2134	54.0454	47.5773	85.9949	86.309	84.2086	106.515	104.487	107.052
NM_001034465.2	39.0145	30.4994	23.1928	23.6904	23.2853	23.7888	59.1007	21.1065	10.5724	8.9638	7.89353	14.4391	51.5481	35.7417	15.7562	13.3443	14.2454	21.5516	0.860033	0.718027	1.06547	1.20301	1.234	1.25871	1.64718	1.534	1.39887
NM_001034466.2	0	0	0	0	0	0	0	0	0	0	0	0	0	0	0	0	0	0	0	0.0616632	0.0310739	0	0	0	0	0	0
NM_001034467.2	8.62515	13.3456	16.2523	14.3692	13.7972	15.7648	8.6475	14.0903	15.7476	13.5404	16.3147	15.4943	6.65663	13.6857	15.9434	16.5531	15.1117	17.2624	1.74736	1.59191	2.12646	3.20576	2.74464	2.8277	3.48991	3.84941	3.64677
NM_001034468.2	46.3697	106.774	115.313	108.274	113.882	121.86	62.156	108.749	101.856	106.474	108.252	111.165	32.7498	113.931	105.297	106.748	106.422	110.085	52.4688	52.6779	52.505	48.1011	48.1159	48.7023	60.5553	58.1501	60.5442
NM_001034469.1	68.9009	141.122	127.455	140.421	140.248	113.065	110.026	124.29	124.137	137.913	135.032	113.107	43.2265	141.884	126.4	133.692	132.216	111.752	37.558	38.9355	38.0192	58.9836	59.891	58.3339	69.2053	68.5012	69.2725
NM_001034470.2	55.4388	63.81	46.2416	50.6299	46.7486	43.1326	57.704	65.2248	53.4651	54.2753	48.6051	49.8505	67.0585	67.5068	51.7531	52.892	47.7013	47.7502	25.5009	25.6903	27.2152	38.8208	38.1878	39.3461	43.9214	45.2525	44.3221
NM_001034471.2	0.316333	0	0	0	0.0257099	0.0255662	0.530461	0.130393	0	0	0	0.0245473	0.300412	0.411784	0.0692885	0	0	0	0.559089	0.646992	0.764448	0.0151436	0	0.053466	0.0111757	0.0112414	0
NM_001034472.2	0	0	0	0.0533551	0	0	0	0.0428086	0	0	0	0	0	0	0	0	0.0846719	0	0	0	0	0	0	0	0	0	0.22451
NM_001034473.2	1.77514	0.610912	2.31667	1.65056	6.54381	1.26487	6.91402	2.71038	4.68759	3.18691	3.00086	5.49481	1.46716	0.000384701	0.829753	1.23422	4.27809	1.764	0.491819	0.754204	0.899433	1.26157	1.49802	1.72816	1.46514	3.15404	2.34524
NM_001034474.1	112.75	47.0227	53.8479	55.9339	53.4598	64.2368	113.91	62.6265	64.908	77.9852	74.094	62.419	100.17	95.1202	59.199	60.4427	52.4823	61.1571	36.9579	37.4003	37.1404	37.8199	37.7651	38.0131	29.0644	29.2306	30.0848
NM_001034475.2	1.71263	12.1546	14.0527	15.0105	13.5202	14.0446	1.61714	1.63519	3.83961	4.00597	3.23413	2.79889	0.926654	1.99516	3.20729	3.78338	3.60073	2.17909	5.56011	5.9925	5.44834	6.22673	5.87197	5.31279	4.93782	4.75986	5.03116
NM_001034476.2	262.937	364.369	293.725	310.778	299.909	270.998	217.161	337.359	298.376	322.897	317.294	288.224	102.257	331.16	313.626	317.671	306.156	286.097	133.671	137.441	133.865	198.235	205.854	202.106	251.115	246.219	247.482
NM_001034477.2	35.017	70.2091	70.6373	73.9264	74.7412	68.4253	52.3498	80.3714	71.3359	71.9747	74.9349	71.2805	26.688	69.5431	80.3092	73.2823	74.3799	76.1632	12.7297	13.7419	14.5488	29.7423	28.8601	28.6227	35.0991	33.5135	34.5182
NM_001034478.1	46.2776	61.9335	46.3157	56.5921	52.7195	35.8985	58.9895	61.3118	49.8481	68.4777	60.8304	41.1919	30.833	57.7666	43.3179	50.0821	47.2805	31.291	44.1749	45.9022	41.79	35.8101	34.4925	34.6449	37.0147	40.1459	40.279
NM_001034479.1	0.254661	0	0	0	0	0	0.76468	0	0	0	0	0	0.283315	0	0	0	0	0	4.3763	5.69829	4.93914	0	0	0	0	0	0
NM_001034480.2	28.4256	60.5236	51.9598	66.0916	54.565	44.6647	27.0737	52.578	49.8887	61.6229	59.0814	43.7618	19.2353	53.7679	56.9079	59.826	54.2249	50.6969	17.7494	16.1556	16.7794	36.4219	36.7116	35.9845	40.0847	42.0578	42.1761
NM_001034481.1	0.578697	0.353853	0.195201	0.487368	0.359796	0.53911	0.175823	0.94885	0.218037	0.245923	0.840452	0.397018	0	0.189679	0	0.201235	0.191031	0	0.216632	0.156065	0.0811666	0.126288	0.195904	0.1963	0.130838	0.144941	0.139243
NM_001034482.1	33.3629	43.3848	31.6065	40.0945	34.6599	25.6442	33.604	43.6054	35.3843	41.3083	44.4785	31.0782	23.7692	33.7971	34.7934	39.8526	30.2958	25.7418	20.3936	19.519	19.7703	19.2676	19.6107	19.1597	21.0025	20.1128	20.4795
NM_001034483.1	0	1.28309	0.408052	0	0.168203	0.251994	0.17827	1.34117	0.0772383	0.389941	0.327572	0.000139147	0.0430716	0	0.626134	1.49467	0.467934	0.127599	0.722569	0.426242	0.450738	0.921202	1.11974	1.1878	1.52745	1.36338	1.8704
NM_001034484.2	74.9008	281.441	246.554	238.813	240.893	265.772	87.8191	281.634	251.651	281.234	258.663	266.358	51.0973	331.716	256.938	251.323	248.381	278.297	73.7791	70.8659	72.8306	187.958	189.477	188.136	234.577	233.031	238.881
NM_001034485.2	2.75568	2.09345	3.03922	2.80898	1.91139	1.7216	1.37009	4.53475	3.64465	3.47464	2.47576	5.84941	1.19694	3.37413	1.06133	2.31595	1.84058	2.26733	50.7896	52.9514	50.4611	1.0809	0.905981	1.2312	6.11908	6.78376	6.4127
NM_001034486.1	10.1636	26.1184	30.6298	26.1564	28.5599	28.707	30.4599	43.5742	44.5431	43.8211	43.8641	42.183	25.5988	46.1055	47.3066	48.3595	47.9045	45.1379	16.9326	17.1837	15.9471	24.1392	25.4491	26.3015	27.8329	26.8537	26.9519
NM_001034487.1	9.27911	24.2181	19.501	25.5726	25.0374	18.1141	19.2408	30.7899	28.1797	28.4582	27.8009	20.2853	11.6315	25.2929	22.8016	21.7495	21.2233	17.8392	22.8949	23.4958	23.209	17.7556	17.4232	17.2374	20.3416	19.761	19.9891
NM_001034488.2	14.8803	87.4251	61.2326	73.5093	66.3064	55.3858	15.8919	84.6133	68.5068	81.2612	66.5964	55.6688	14.793	85.1623	70.1958	75.4113	62.3194	57.1794	7.58833	7.50071	7.5154	19.5146	19.8576	19.7121	22.1825	21.2397	22.0429
NM_001034489.2	207.302	283.781	248.871	281.014	267.045	243.145	188.688	269.899	254.55	301.037	283.262	227.852	119.982	255.819	252.321	267.874	243.417	228.285	115.644	118.29	119.234	159.496	161.24	154.612	177.116	181.644	184.144
NM_001034490.2	0.539676	8.37635	5.85382	6.54711	5.54379	4.31799	1.99323	10.2446	7.5496	7.34902	8.47306	3.76587	0.775553	2.38556	4.23268	4.17451	3.37086	3.94523	1.50077	1.75866	1.31664	3.65404	3.64131	3.76283	3.5784	3.71125	3.45298
NM_001034491.2	17.191	1.72412	3.08759	1.16454	2.27791	2.96574	12.6117	4.43938	7.49818	4.22993	2.72581	8.90562	16.2894	3.82712	5.22414	3.30343	2.23007	2.42034	3.22077	3.23109	4.12045	1.10647	0.812437	0.913896	0.192881	0.129434	0.211693
NM_001034492.1	3.62305	1.65107	5.5575	4.14712	5.07685	9.46018	4.24519	5.09168	8.13409	10.4826	13.6527	7.79912	0.611585	5.74833	3.25139	4.14235	4.48932	9.73051	18.5578	19.9084	18.0243	0.393796	0.340026	0.380136	0.233183	0.168462	0.323828
NM_001034493.1	42.7785	64.3149	45.6583	61.1897	54.1056	50.1289	41.7005	61.6846	51.458	57.0621	58.0172	48.3455	24.1088	70.4742	60.5519	64.9545	58.1912	54.0601	30.3561	31.7471	30.0742	44.7287	47.9936	49.0063	53.8619	54.6341	56.3046
NM_001034494.1	30.8571	129.699	92.1413	128.518	110.65	60.0541	60.3189	106.188	110.239	118.957	120.176	61.3451	19.8858	56.9884	88.0643	106.991	83.3161	57.9491	79.223	80.0041	79.3764	98.6858	98.7616	99.7445	118.442	114.793	115.127
NM_001034495.1	1195.34	2414.43	2554.21	2354.45	2423.74	2555.56	826.426	2273.34	2303.66	2437.67	2312.78	2627.34	630.379	2394.46	2443.14	2460.51	2406.96	2519.22	553.92	559.178	556.901	1144.09	1145.28	1153.38	1315.47	1287.98	1295.39
NM_001034496.2	26.5225	49.9783	58.6396	56.2588	58.0037	50.4848	37.4657	56.4041	55.6916	60.0263	62.4224	51.7481	18.7882	52.6523	56.9986	52.7591	52.598	50.5569	15.8312	18.3846	16.432	25.9392	25.3656	25.5986	29.4335	28.2238	27.1921
NM_001034497.2	4.56287	1.17015	0.812112	0.863224	0.532657	0.545792	4.20783	2.37938	1.31999	1.32463	1.39822	1.05755	2.5609	2.95178	0.937489	0.795534	0.96025	0.851728	13.6884	14.2261	14.0059	8.19963	8.08135	8.35798	8.74915	9.00119	9.02366
NM_001034498.1	9.9446	12.8556	11.3619	11.2262	11.3387	10.7281	8.24583	11.8398	10.7477	13.8011	12.9421	10.3403	3.9959	10.4836	11.4072	10.9241	10.9415	9.5437	5.90461	5.5889	5.36934	10.3895	10.031	11.4114	11.8613	11.7839	12.7437
NM_001034499.2	1.27954	0	0	0	0.0603446	0	1.75899	0	0	0	0	0	1.72433	0	0	0	0	0	0.543167	0.407059	0.656069	0.0730101	0.0997522	0.0251236	0.263676	0.211915	0.132857
NM_001034500.1	10.8993	39.2662	30.2226	27.6027	29.8475	23.0906	17.8842	39.7426	33.8464	30.4458	36.2593	22.183	5.55704	26.4935	34.5713	35.8595	24.8632	23.5935	7.02907	6.29895	5.34951	7.63028	9.791	11.1065	12.0712	12.3302	12.5354
NM_001034501.2	42.0758	67.0192	47.5143	59.9304	52.3245	37.1431	37.3067	62.6908	47.3641	58.2395	58.2304	38.3986	22.4893	54.6829	51.3233	55.2563	43.7335	31.3266	27.6445	26.7752	26.3687	36.7627	38.1598	37.2677	43.8494	42.0633	40.9818
NM_001034502.1	152.436	0	0	0.0719044	0	0	188.547	0.0148868	0	0	0	0.446841	165.054	0	0	0	0	0	95.1074	94.9454	94.7036	0.249154	0	0	0	0	0
NM_001034503.2	0	0.427745	0.920439	0.848763	0.504068	0.53485	0	0.371739	0.655189	0.429676	0.492167	0.605193	0.205089	0.0248841	0.743924	0.567331	0.888084	0.644239	0	0.082399	0.169004	0.432646	0.96235	0.532681	0.723991	1.09489	0.935297
NM_001034504.2	58.4703	100.707	91.7214	108.493	110.972	77.7053	65.0398	86.1669	89.1644	112.146	83.8945	64.5237	50.5391	65.1641	76.7766	90.3526	82.1188	59.4157	32.951	34.4078	32.0307	28.4676	27.6636	30.9295	24.3316	25.3869	24.9807
NM_001034505.1	17.7529	35.8659	41.6533	42.6927	39.858	35.3942	12.5007	32.9073	33.8924	30.2357	37.4879	31.7123	6.98156	22.0854	34.1029	32.8862	31.6072	29.2352	8.79124	7.60098	8.20918	21.7596	21.4498	20.9668	22.6318	21.3136	22.1405
NM_001034506.1	8.96583	9.37854	9.65999	9.88869	8.21141	10.3022	8.22933	9.6059	9.72663	8.71691	10.483	9.16798	8.84057	6.93153	9.34146	11.5389	7.54544	9.77078	4.33667	4.51379	4.32117	8.54305	7.97022	8.84735	8.5204	9.84942	9.58856
NM_001034507.2	27.7115	37.7089	29.2167	40.7318	30.4686	28.3907	37.2384	35.8164	31.5082	37.1376	36.8101	29.4549	25.8148	29.9953	30.2957	32.6853	31.8283	26.7598	16.9688	18.4911	17.1834	21.2083	22.97	22.0154	22.095	22.9822	20.46
NM_001034508.2	26.6462	52.8483	49.1425	46.1734	43.0409	46.6303	21.2915	54.8053	45.9479	44.5974	43.2798	46.404	16.8726	55.5219	50.6186	46.1762	49.5756	51.4236	10.1856	9.59261	9.98947	29.9555	29.7432	28.0729	34.9103	33.2593	37.3245
NM_001034509.1	1.75289	5.00377	7.85676	5.22832	6.51669	8.14572	4.3212	6.17276	6.6086	4.09737	5.17142	7.03952	4.1406	12.1653	8.96332	6.67091	8.52518	10.6401	0.930852	1.18836	0.773294	1.36369	1.19468	1.41702	1.22276	1.26145	1.29855
NM_001034510.2	98.3619	164.368	109.243	113.791	111.75	119.7	49.5921	96.6613	74.4552	73.5662	72.9003	79.8514	55.8179	156.817	117.3	116.845	116.27	112.422	66.336	63.9568	61.3419	90.0139	96.4257	96.2655	95.8573	98.2377	93.7774
NM_001034511.1	49.5533	108.81	83.7769	103.666	93.9615	79.6322	68.0858	118.918	98.1086	110.568	107.261	89.3246	32.099	101.085	88.8509	94.836	88.7681	76.6395	34.0458	33.6376	34.5625	52.1839	51.4904	53.8313	53.082	54.4052	55.1046
NM_001034512.1	6.22237	13.6765	14.7468	16.3524	13.2774	13.4038	0	0	0	0	0	0	0	0	0.290683	0.389406	0.732097	0	0	0	0	0.16937	0	0	0	0.224328	0.18382
NM_001034513.1	19.0507	168.645	108.745	134.799	127.301	83.2184	4.90826	26.2773	27.0129	32.8839	27.5834	22.6828	4.86558	75.346	70.9716	73.0677	65.874	42.9464	6.1523	5.2249	6.34974	13.5649	14.4398	14.1176	22.2903	21.3054	23.6821
NM_001034514.2	101.746	171.072	137.076	168.101	139.759	123.637	69.4587	153.418	123.732	135.219	150.736	119.396	42.1392	119.546	140.472	139.911	115.22	110.786	24.2544	23.4151	24.5005	73.0847	75.4167	73.5215	86.0927	84.1672	87.8647
NM_001034515.1	35.2832	32.1599	25.6627	18.4876	21.3358	28.5029	35.1785	32.8019	20.3346	17.5169	19.4811	23.8281	15.1452	53.6934	24.5352	19.5396	21.2638	26.3078	0.49577	0.317024	0.53541	5.08857	5.17627	5.26635	6.48215	5.64794	5.69788
NM_001034516.1	10.6641	11.9599	10.5118	12.819	10.8391	9.74388	9.74019	10.285	10.5114	12.4003	11.8092	10.4709	6.25167	9.86954	8.91016	10.2971	9.7377	9.20042	4.77774	4.59263	4.91631	6.15085	5.10747	5.48472	6.72706	6.57233	6.38739
NM_001034517.2	96.7756	117.379	86.9007	118.831	107.294	87.5012	74.8211	116.112	96.8823	121.74	113.707	84.3668	76.8553	109.465	91.9916	99.186	86.1204	74.3965	34.1635	36.6508	35.1864	46.7509	50.7845	51.2282	58.1467	54.8125	55.0652
NM_001034518.1	9.67584	21.5206	16.8318	18.1161	18.7764	16.4768	11.1717	20.6461	17.0813	21.8949	20.7487	16.2724	8.95489	23.1395	20.4141	20.9257	16.752	14.4649	5.14313	5.34222	5.65682	13.4359	13.6316	13.6968	13.5496	13.0569	12.9147
NM_001034519.1	5.86593	8.26043	6.49936	10.6349	10.3073	5.65455	3.54213	1.86601	5.80297	3.35882	6.63668	3.75175	3.67617	6.10398	2.21195	2.98788	4.2488	4.381	0.604918	0.356193	0.503769	1.08107	0.15694	1.94724	1.38366	1.57622	1.53303
NM_001034520.1	0.0445482	0.124965	0.212663	0.0901313	0.188076	0.0970272	0.0431599	0.0958177	0.14336	0.0922074	0.163263	0.236246	0	0.151839	0.231558	0.2942	0.126147	0.239269	0.534752	0.596059	0.506729	0.439724	0.439502	0.42434	0.566134	0.564906	0.625899
NM_001034521.2	8.77985	60.0447	47.8035	52.9651	56.0429	48.7633	47.8895	55.4585	52.8907	47.72	56.214	43.6548	8.58446	58.5996	56.1992	57.3258	54.5468	44.7107	27.5484	27.5502	29.3228	37.3292	34.9921	36.8718	40.2656	39.1273	41.9861
NM_001034522.2	3.92091	6.8236	5.93157	4.93354	5.84109	4.74735	5.32028	8.01483	6.44458	6.19231	7.22447	4.74716	2.44935	6.38668	5.76925	7.65453	7.27518	3.68593	4.01066	5.69703	4.80833	7.25204	7.00806	7.62217	8.1262	8.25013	7.13797
NM_001034523.2	103.154	202.312	184.557	195.22	193.165	178.955	123.158	215.658	186.656	204.37	201.156	190.979	65.3502	196.324	189.02	197.429	190.594	178.988	81.0572	80.3835	79.4557	94.9405	94.5006	98.7072	105.127	104.148	103.941
NM_001034524.2	71.839	537.195	274.371	307.041	277.611	218.299	130.213	520.921	279.041	322.57	333.508	223.655	74.1577	595.179	269.103	277.153	261.956	220.869	101.954	103.652	102.286	289.183	292.274	295.746	369.035	360.403	365.426
NM_001034525.1	10.3979	39.0701	33.5521	39.9401	34.5255	28.4114	21.2672	37.7158	35.7534	36.5716	35.4714	28.3598	7.9451	33.1324	31.0617	33.7758	31.3227	25.3098	17.6769	18.1515	18.4302	24.6761	25.1706	24.5133	26.1428	26.0669	26.4663
NM_001034526.1	6.50935	9.5846	7.32383	6.01212	6.90284	6.77001	4.17268	8.29294	6.37969	5.82074	5.15344	6.98329	4.60604	10.4914	4.25717	7.04689	6.12775	5.58222	0.710777	0.884156	1.23416	4.4587	4.34911	4.25261	4.29354	5.05328	4.84018
NM_001034527.2	66.2645	224.287	184.156	216.794	198.686	158.596	85.2838	224.547	183.841	208.592	203.471	155.252	49.218	190.744	178.379	188.972	170.887	138.884	47.0558	47.4237	47.456	93.0902	91.6286	92.8484	118.611	118.821	116.902
NM_001034528.1	19.0167	3.33601	5.14202	3.6733	3.89856	4.49226	1.80339	4.51416	5.11195	4.00283	5.96435	4.13407	5.17295	2.68009	4.65992	3.86493	3.53998	6.25131	11.5976	12.2142	10.2027	3.49414	3.86151	3.83895	4.24615	3.39612	4.30802
NM_001034529.2	16.9879	58.5086	55.2044	59.9409	55.7738	46.6717	26.0264	59.3044	54.777	64.9284	57.9934	46.6556	10.4985	51.0758	52.4116	55.0801	55.0488	47.5619	24.0875	23.8581	23.4239	40.7273	40.0985	38.9677	51.6651	49.6784	49.7307
NM_001034530.2	91.4476	291.233	195.109	245.106	210.669	173.999	264.191	279.287	210.72	224.769	202.902	195.256	101.014	293.764	196.922	203.705	211.975	165.479	119.885	121.123	117.516	106.672	113.554	107.578	118.918	120.212	118.342
NM_001034531.1	0.15217	3.4443	5.85005	5.66275	4.25669	4.87294	2.6478	3.28335	5.31854	4.06872	5.90767	3.8714	0.774125	7.87187	10.6204	11.5868	10.6882	10.6425	3.90544	3.66734	3.38646	11.5078	10.7925	11.2648	12.9385	11.9458	11.8799
NM_001034532.2	2.92737	0.947072	2.40238	1.49813	1.96579	2.96097	1.61392	0.879608	1.11548	0.898145	0.823327	1.38002	2.08744	1.71082	2.77825	2.01494	2.66475	3.88983	0.663618	0.705065	1.10261	0.617171	0.585608	0.637312	1.50867	1.53	1.59222
NM_001034533.2	15.3256	30.0961	16.5315	19.5472	19.066	11.3385	18.7405	28.6306	18.9494	18.503	21.2503	13.5465	6.31661	17.2818	17.1467	19.3668	15.01	14.4669	16.0942	16.6143	16.5208	15.3441	15.645	16.5268	19.8713	18.4463	19.9747
NM_001034534.1	0.092869	0.103775	0.0479926	0	0	0	0.0895867	0.149275	0.162272	0.635251	0.12688	0.187434	0.0520171	0.290159	0.0880828	0	0.0984733	0.19102	0.0216261	0.110554	0.0667713	0.178109	0.121741	0.245182	0.321214	0.344351	0.284281
NM_001034535.1	88.8006	188.808	105.574	118.604	97.3502	83.3266	90.303	158.475	137.517	159.349	107.459	145.395	56.7066	120.493	82.8045	61.3788	71.7551	60.331	4.0308	4.36513	4.37361	13.9271	12.5406	14.1726	17.4941	18.3791	17.4903
NM_001034536.2	0.100524	1.46046	1.09102	0.268532	1.06287	1.05695	0.0969223	1.50803	0.702585	0.481342	0.732288	1.77533	0	1.88418	1.42996	0.950324	1.49272	1.24014	0.889246	0.765521	0.891217	0.814211	0.417315	0.50878	0.463918	0.5128	0.568473
NM_001034537.1	1.25229	0.145661	0.0808537	0	0.110267	0.0822378	1.08508	0.195722	0.121569	0.28549	0.261732	0.289514	1.28817	0.190345	0.297138	0.124001	0.165709	0.188179	0.645069	0.884156	0.650945	0.122139	0.250723	0.263719	0.203764	0.180836	0.208114
NM_001034538.2	3.09319	1.80347	3.81761	2.55917	4.77252	7.24822	5.02967	1.52548	2.10461	2.47123	2.92064	4.22515	3.62427	0.912931	3.97479	4.06456	4.92667	7.75565	5.89917	5.78698	4.7543	4.74198	5.21353	4.8486	2.65418	2.77068	2.80075
NM_001034539.2	26.5216	53.0754	44.6471	49.3112	46.1637	44.3718	57.4956	51.3462	47.1373	50.3737	44.432	50.4292	32.1315	59.8809	44.0802	43.1452	46.0607	40.3112	99.3259	103.955	103.092	32.5342	31.9323	32.451	34.3222	34.5354	36.3216
NM_001034540.2	31.9193	66.9889	51.0771	55.6367	49.3839	44.7982	41.9822	68.2664	53.9228	57.4391	53.8385	47.4019	21.7886	74.1223	52.43	52.361	50.249	42.5715	23.3481	23.3679	23.4798	37.0896	35.5781	36.1046	40.6618	38.7285	40.4946
NM_001034541.1	58.3396	135.809	107.335	129.463	115.29	107.272	113.953	136.611	118.379	132.87	117.169	104.805	56.3795	136.374	106.017	106.515	102.889	96.4668	98.9123	101.45	100.204	84.2972	81.9001	82.502	90.6241	91.2115	92.0097
NM_001034542.2	41.9214	163.727	134.448	183.683	159.672	108.5	82.5308	144.858	146.732	166.704	169.188	106.313	33.2527	122.132	130.086	150.082	134.394	98.8476	57.4084	60.0835	58.3601	121.371	124.101	123.228	140.984	142.469	141.676
NM_001034543.1	5.68063	33.0421	28.3988	32.6199	30.1263	27.1172	26.1795	44.8735	38.5036	44.485	40.8774	30.104	8.17014	37.004	26.7389	29.2492	28.2344	25.225	14.3625	14.3949	13.6063	18.3461	18.4027	17.7129	21.1809	21.5236	20.8802
NM_001034544.2	7.28353	18.0952	18.1525	16.0664	21.8476	15.2316	9.52683	16.9127	17.9773	19.307	22.7066	15.706	4.65497	14.7189	18.9448	20.6387	16.6219	14.6309	4.08135	2.71073	3.35312	7.91665	6.81462	5.49967	7.13782	6.44366	5.70955
NM_001034545.2	0.0535379	0	0	0	0	0	0.303462	0	0	0	0	0	2.41142	0	0	0	0	0.0633794	12.1202	12.0782	12.0484	0	0	0.0406361	0	0	0
NM_001034546.2	80.0379	269.636	304.714	263.168	266.296	345.961	100.349	278.117	279.87	257.675	223.127	313.719	97.5051	425.559	338.411	300.72	346.126	414.263	72.408	73.4093	73.5389	129.064	131.429	131.497	168.539	163.905	166.055
NM_001034547.1	39.3554	120.296	97.8071	102.769	99.5495	91.8128	61.6913	114.088	95.0987	114.651	105.958	95.8767	41.1489	121.359	100.183	96.4282	94.3047	87.9159	27.5298	25.2058	25.9772	46.3876	44.9842	46.3537	54.2601	52.99	53.9657
NM_001034548.1	31.0832	83.1495	78.721	89.1526	83.5557	62.63	48.1285	80.2158	79.1481	86.793	87.584	66.5118	26.8105	68.9556	75.0907	78.6545	78.8768	58.7413	27.5086	27.7474	26.523	43.108	45.6503	46.4213	52.588	52.1354	53.6226
NM_001034549.1	2.01139	28.7998	37.9882	30.2608	36.8761	38.3278	14.8936	34.5586	40.1312	25.4809	37.6028	35.4061	3.39194	28.451	38.7261	28.7502	39.1879	42.7435	6.28602	7.33464	6.35917	18.0529	16.5959	16.4391	20.7981	21.3182	20.217
NM_001034550.2	122.562	88.849	85.771	79.4658	75.3079	80.5987	121.219	98.5032	85.245	102.788	89.3933	82.6734	66.3172	119.476	88.6518	84.9964	83.231	81.3086	56.8565	60.5111	59.5028	70.132	73.7471	70.5387	79.0933	79.7106	83.8137
NM_001034551.2	45.715	108.731	90.8763	95.9259	91.4185	85.694	73.3121	107.097	90.146	95.5874	94.0677	89.8541	45.6303	104.731	94.4713	93.4015	84.7627	90.3348	61.9954	58.4899	57.8719	49.8681	50.9136	50.5004	56.242	55.5567	57.2327
NM_001034552.1	0	0	0	0	0	0	0.18758	0	0	0	0	0	0.124536	0	0	0	0	0	0	0	0	0	0	0	0	0	0
NM_001034553.2	7.98449	14.8695	12.8677	18.2561	15.4991	7.96721	7.35545	13.3417	11.1402	14.3791	15.4501	7.41995	2.88074	10.4302	12.9217	15.9042	12.5786	6.07824	7.56417	7.43332	7.13585	11.5727	11.8267	11.6902	12.8534	13.0023	13.2107
NM_001034554.1	5.17978	10.0619	9.65645	12.6329	10.3879	10.1803	4.17969	8.05354	9.90685	8.97528	9.93841	8.83869	2.75103	6.50325	9.67728	10.2938	7.1517	7.04172	2.15587	2.38245	2.51831	5.09758	5.52734	5.19404	5.52132	6.43459	6.53659
NM_001034555.3	8.706	0.751553	1.06323	1.00424	0.585608	0.831917	6.64826	0.975362	0.875867	1.0827	0.61301	0.479159	7.097	1.11306	1.1638	1.50008	1.13231	0.936661	9.14662	8.84473	8.65248	3.64123	4.30522	4.07291	1.8591	1.92391	1.74967
NM_001034556.1	14.9146	5.70236	7.22562	5.90726	6.75554	6.07382	28.0764	9.10412	9.30466	7.01354	9.00637	12.7731	17.9421	9.54015	6.20287	6.61072	7.38151	7.97579	3.2422	2.88745	2.74827	3.7281	3.32589	4.1755	3.3392	2.68076	3.13218
NM_001034557.2	30.9145	45.7322	43.4285	48.2745	45.2977	39.9991	30.3535	49.6283	44.3006	45.7718	48.1269	42.5392	4.70336	16.8619	25.5619	27.453	22.2995	21.4948	17.2081	18.8536	18.8392	30.9781	31.2947	30.4412	30.505	32.452	31.1381
NM_001034558.1	94.6252	144.398	132.43	132.34	128.541	148.254	108.597	158.816	127.727	140.78	129.218	134.973	53.793	202.72	136.357	132.262	140.905	153.943	42.4028	43.9393	43.5892	79.9507	81.9455	81.8351	104.452	103.997	109.86
NM_001034559.2	9.53023	27.5106	24.8981	26.1446	25.2395	23.0463	16.162	22.4983	24.6798	23.6928	25.4171	21.9771	8.74741	24.1211	24.3075	24.8424	24.8034	24.3396	10.5293	10.6827	10.654	17.5078	17.3741	17.7788	19.372	20.3603	20.3096
NM_001034560.1	11.0665	42.4629	26.1645	27.7856	25.3577	25.7749	17.9837	38.7128	24.8926	28.4578	28.5679	24.2753	8.68392	51.9421	25.5108	21.9592	22.2115	19.4713	37.9924	38.4976	38.2398	39.169	38.9242	39.9481	41.5995	41.9527	43.1096
NM_001034561.2	2.03667	0.494933	0.95364	0	0.466797	0.906366	2.05117	1.00526	0.54528	0.858737	0.591111	0.682031	0.923823	0.755507	0.962794	0.218613	0.714333	0.795806	0	0.389355	0.0731219	0.0739721	0.0716246	0.597611	0.229233	0.50133	0.34551
NM_001034562.1	35.1701	273.662	226.062	271.662	229.053	212.646	159.591	277.052	252.212	257.176	263.338	238.361	47.9246	303.155	249.217	255.412	269.037	213.136	123.244	135.81	129.994	160.262	186.733	183.477	212.153	212.862	234.725
NM_001034563.2	0.795082	7.70854	9.81171	11.2895	9.90295	6.28662	4.57681	7.93822	8.31164	6.95433	11.5295	5.69865	1.38589	5.58387	9.79181	10.728	9.07741	6.9024	3.01745	3.06789	2.54063	5.69711	5.90385	5.65358	6.32868	6.62754	6.45424
NM_001034564.2	0.622616	0.023159	0	0.0138572	0	0	0.221618	0	0	0.0283816	0	0	4.18945e-10	0	0	0	0	0	0.0717863	0.0549339	0.0984049	0.00441118	0	0	0	0.00478348	0
NM_001034565.2	6.45732	17.7557	16.8344	22.7802	19.3871	17.6768	10.7058	17.5412	20.8378	20.5367	19.3157	18.2392	4.19181	17.4239	18.5988	18.4334	16.7661	15.8014	8.36324	8.85066	8.97084	12.1599	12.7709	12.2365	13.7171	13.5842	14.5537
NM_001034566.1	12.3251	39.5627	29.1119	27.8544	31.4649	32.3915	16.0771	42.0183	29.0056	30.9702	36.0518	30.4254	10.0318	53.8132	33.3076	31.7146	30.9142	34.9655	12.1929	12.5875	12.4581	29.3807	28.712	29.6657	33.3396	34.228	34.7847
NM_001034567.2	3.89335	6.85224	12.4732	3.64014	6.61692	16.468	2.93477	8.86806	9.21793	3.99482	4.08993	21.1059	1.11949	6.65836	7.81497	4.0033	7.61047	11.9971	11.7364	12.3923	11.1002	13.7108	13.0976	15.0138	18.3242	16.8137	18.3704
NM_001034568.2	1.5103	0	0	0	0	0	5.58596	0	0	0	0.0335721	0.111503	1.32157	0.038378	0	0	0	0	7.98388	8.44657	8.26733	0.737385	0.7886	0.664181	0.525686	0.869505	0.710042
NM_001034569.2	14.1429	29.2474	19.7398	24.1984	19.33	14.6536	17.26	19.7273	17.5318	19.9417	21.6989	13.5566	8.15485	21.1687	23.9685	26.5682	23.7822	15.7724	18.3718	17.9185	19.713	13.226	13.4888	13.8908	16.7688	14.8781	15.0018
NM_001034570.2	12.9691	67.3811	51.9774	56.3733	56.484	52.3678	24.3592	63.3204	49.6761	54.814	51.184	40.5291	17.4328	72.1574	50.6277	46.5229	47.7229	46.2113	29.0875	28.7775	27.6593	38.8957	39.2953	38.8125	42.3817	41.392	41.5623
NM_001034571.2	3.88661	27.2557	22.5562	27.7543	25.2225	20.9187	7.35557	20.8487	18.1458	17.3823	19.6047	13.2828	2.90084	20.7846	17.7113	17.2067	16.4952	14.6661	9.07103	8.08889	8.33807	18.094	18.6121	19.1354	20.8685	19.57	20.8856
NM_001034572.2	117.575	286.249	225.411	266.372	234.962	191.004	156.813	270.08	232.099	242.226	264.014	202.925	77.3294	249.67	245.638	260.25	225.543	199.075	52.1541	53.0418	53.4524	121.8	125.624	125.329	157.45	151.487	152.675
NM_001034573.1	3.91232	16.198	14.1822	14.6101	15.0475	13.8859	13.0545	13.9633	15.9075	12.3648	13.2911	12.4714	6.29086	10.3356	13.6483	13.4264	13.362	15.9401	21.374	21.457	20.7023	17.9999	18.7223	18.2134	19.7891	18.9013	19.2693
NM_001034574.1	5.15771	21.4234	17.6031	18.5392	17.4913	13.7625	23.0547	22.0723	19.2715	20.9519	21.0141	15.2958	4.48236	23.0952	17.1667	17.9929	16.1974	13.2237	16.6816	18.6829	16.118	7.44862	9.63297	7.75703	7.5676	8.555	7.8969
NM_001034575.1	4.07413	7.57221	8.39683	9.21943	7.4494	12.0305	8.81071	7.11922	10.8447	4.95811	7.64943	10.1917	2.80467	7.53766	7.4371	8.43473	10.5623	13.2108	4.79264	3.85985	5.31557	3.5197	4.16566	3.65134	3.78661	4.49089	5.96495
NM_001034576.2	47.3616	90.4691	70.6271	84.0776	77.0514	64.9339	41.1283	90.0198	71.6638	87.1469	80.3023	66.0716	25.3058	87.0124	78.6682	79.2735	75.8559	68.4309	29.621	30.2633	28.3985	65.1993	63.4832	61.4218	64.9847	62.4583	65.0299
NM_001034577.2	0	0.460724	0	1.0595	0	0	0	0	0.542272	0	0	0.616639	0	0	0.268716	0	0	0	0.243304	0.355005	0	0	0	0	0	0.147618	0
NM_001034578.1	36.0896	100.528	86.5386	98.2752	88.3492	75.3236	91.3577	99.8159	91.7719	92.2273	111.268	73.1543	19.463	79.1917	86.6552	96.1101	79.3362	64.9716	53.08	53.7292	51.7784	68.8091	63.9998	67.7021	85.2005	81.8148	84.845
NM_001034579.2	9.62958	23.3311	17.9326	22.1517	20.3199	15.9803	27.579	23.6814	21.6596	28.2764	19.101	16.372	6.74886	26.6926	20.0287	19.5882	23.6817	12.7848	22.7296	22.4743	24.0606	15.7836	16.2302	16.9811	19.5006	19.0928	18.1691
NM_001034580.1	0	0.45952	1.60435	0.656596	0.557529	0.905117	0.258299	0.405564	1.11097	0.878896	0.648003	0.922668	0	0.823828	0.615645	0.491885	0.98738	1.00583	0.561095	0.228672	0.314721	1.05758	1.1098	0.863965	1.12776	1.18862	1.11461
NM_001034581.2	0	1.95512	1.17203	0.594209	0.778243	0.000403655	0.876208	2.23093	1.27916	0	2.29244	1.59701	0	5.44151	2.78722	1.86363	3.7741	0	0	0	0	0	0	0	0	0	0
NM_001034582.2	5.66766	36.5723	38.5958	38.7888	38.5039	42.8157	8.3097	38.3239	36.7472	36.4838	33.1795	38.7931	4.87357	43.5191	35.5067	31.4563	35.9577	37.7834	13.0985	12.5981	12.4055	16.8494	17.5081	17.2418	20.7181	21.8828	20.6609
NM_001034583.1	13.5232	24.5658	30.284	30.1811	29.1369	25.63	24.2106	30.3644	35.6533	35.2629	38.0974	32.5674	12.7417	30.0104	35.1533	34.2072	36.2102	31.1674	15.5496	15.6581	15.2401	23.8277	23.0742	22.6963	24.1058	22.7091	23.0649
NM_001034584.1	3.61041	24.8025	27.4784	33.7082	28.3902	22.8615	11.2079	20.6315	30.0902	28.7058	28.3744	22.4801	5.5136	14.1251	27.0852	27.4818	28.1616	20.7225	13.1776	13.3662	13.598	29.4637	30.101	29.4057	32.5991	32.0993	31.8038
NM_001034585.2	0.0752673	0	0	0	0.039778	0	0.0363445	0	0	0	0	0	0.0421884	0	0	0	0	0	0.52616	0.48431	0.595498	0	0	0	0	0	0
NM_001034586.1	81.5126	190.628	172.269	218.725	186.044	128.672	80.8246	165.49	144.739	159.742	191.913	126.763	33.4993	120.189	169.637	180.425	141.394	110.652	39.5967	36.324	38.0685	87.6963	83.0013	90.7499	104.405	101.127	108.201
NM_001034587.1	6.44452	9.04425	7.3542	7.52918	7.93495	6.3891	5.17902	7.72958	8.05384	7.51735	8.53437	6.84277	3.76789	6.08257	7.59442	8.42847	6.32435	5.43283	3.16557	3.12317	3.07662	4.93524	5.16947	5.63761	5.69861	6.08343	6.60076
NM_001034588.1	8.87694	24.3321	26.6318	30.0889	25.388	22.659	15.1656	22.703	23.3319	23.5213	30.2866	21.564	6.56492	18.5353	25.8322	28.557	24.3836	20.5012	14.7764	13.9569	15.0065	24.4964	25.1278	24.5388	26.7017	26.6727	27.4972
NM_001034589.2	1.92876	0	0.0216744	0	0	0	3.53938	0	0	0	0	0	0.447598	0	0	0	0	0	6.49687	6.40968	6.1751	0.0267828	0.00916561	0.00921952	0	0	0
NM_001034590.1	0	0	0	0	0	0	0	0	0	0.0647084	0	0	0	0.181363	0.110122	0.078011	0.148818	0	0	0	0	0	0	0	0	0	0
NM_001034591.2	11.6431	28.3983	26.377	27.2552	27.8865	24.9443	13.144	27.9607	25.6263	25.8407	25.3617	23.3384	8.36139	20.112	26.9198	26.294	24.4886	23.0072	10.4517	9.31958	10.3859	14.4243	14.5959	14.1183	16.5322	16.4654	16.5179
NM_001034592.1	8.18858	4.78128	5.75564	6.77746	5.79651	5.94874	10.3849	5.01573	1.45818	7.14957	8.85725	6.05076	10.2502	7.14126	5.50045	6.49539	3.61589	3.39719	3.52709	3.3827	3.20365	3.265	4.97902	3.40534	2.81854	4.32027	3.05957
NM_001034593.2	1.86578	0	0	0	0.0450102	0	4.52738	0	0	0	0	0	1.32909	0	0	0.076018	0	0	4.06083	4.02739	3.73546	0.0453153	0.0186091	0.0467969	0	0	0
NM_001034594.1	3.86314	8.13029	6.84762	7.3574	6.98086	5.03141	7.30537	8.01196	7.30476	6.41173	9.89202	5.97322	1.48719	5.21721	4.47665	6.29329	5.27102	3.6407	8.42308	8.84064	8.76725	6.7403	6.55267	7.00459	7.33816	6.99518	7.44663
NM_001034595.2	52.2039	199.044	169.355	196.457	167.353	148.609	83.0797	185.029	162.636	178.125	183.284	136.37	34.3239	186.796	166.386	172.614	161.731	140.336	59.182	59.3823	58.7676	121.854	121.208	119.598	149.342	149.089	150.511
NM_001034596.2	109.141	156.717	128.534	138.565	124.845	119.218	117.265	139.679	128.498	151.814	144.782	116.915	56.808	140.912	135.253	141.59	124.108	109.66	122.103	121.8	125.755	128.438	125.332	127.831	149.777	145.037	146.527
NM_001034597.1	0.459492	0	0	0	0.0494099	0.0322666	4.19281	0	0	0	0.0916181	0.0500576	2.08423	0.103218	0	0	0	0	6.62708	7.50215	7.05393	0	0.0650476	0.157627	0.0434535	0.0177933	0
NM_001034598.1	8.86403	19.7917	18.3954	17.8471	18.8606	15.5868	18.8319	23.1304	24.9755	19.8248	23.3151	18.2122	20.1255	20.2559	21.4406	22.0255	19.0589	18.0238	6.35856	5.31447	5.47942	4.78008	5.04409	5.40109	6.79214	6.41272	8.07613
NM_001034599.2	6.91364	5.7164	5.23011	6.0729	6.37237	3.81938	8.75416	6.45476	6.22061	5.86452	5.34982	4.75332	12.5691	10.3248	10.0689	8.05488	7.796	5.80741	1.05418	1.52583	0.810435	1.47669	0.928384	1.04257	2.23655	3.42637	1.93649
NM_001034600.2	1.71288	0.731126	0.658732	1.76482	0.438409	0.201882	11.4385	3.1862	0	0.848864	1.25182	0.5292	3.94167	1.51421	0.367678	1.28284	0.745513	0	1.50739	2.06459	1.8185	0.718607	0.693304	0.660936	0.883721	1.07881	0.53934
NM_001034601.2	14.6852	19.1253	23.7129	26.2344	23.2529	21.4906	13.0012	22.1082	22.8387	23.8688	25.1588	20.4517	9.63504	21.1949	23.7477	25.3301	23.5623	22.2577	8.11541	8.73003	7.62585	11.3042	11.4879	11.7931	11.1927	12.4654	12.6826
NM_001034602.1	12.6042	33.3657	20.7741	32.2604	23.0922	21.115	23.455	55.5677	32.0744	43.8662	37.1438	25.3907	15.3145	65.0108	29.0149	29.6081	27.8799	26.509	10.3043	9.83157	10.3166	22.6255	22.1619	21.2113	15.1732	15.5971	15.8115
NM_001034603.1	156.83	543.849	533.665	550.075	525.288	565.854	222.341	524.299	534.441	576.997	478.357	541.655	161.812	639.679	526.787	492.725	542.611	532.976	180.954	181.223	180.982	271.238	276.915	276.547	352.633	347.667	353.141
NM_001034604.2	29.5631	232.573	227.327	243.736	255.607	218.268	148.886	234.178	243.854	244.558	263.59	226.518	65.1441	173.046	230.521	248.323	236.539	210.819	91.3651	95.5689	86.4437	98.4839	92.9621	97.5659	138.817	131.398	139.452
NM_001034605.2	1.40394	1.15739	1.07836	0.315842	1.69125	0.974464	0.688353	1.67744	0.882626	0.305582	1.29017	0.571995	1.00482	1.80902	1.1012	1.66094	2.19779	2.74315	1.54853	1.16849	1.05366	1.85783	1.15671	2.43704	1.71507	1.56391	2.34465
NM_001034606.1	3.07638	16.167	21.6156	24.3409	23.3095	16.3102	11.2262	16.6076	22.7758	24.5143	22.4103	18.7215	2.58931	15.4759	18.0102	21.5411	23.9016	12.274	4.7042	5.44285	5.49413	7.12673	7.42417	8.9428	7.50613	7.43771	7.1963
NM_001034607.1	24.2112	49.2404	41.782	45.4984	45.5508	36.7943	50.7241	51.7409	44.9828	56.791	51.9754	35.6356	39.2378	47.2342	38.1231	39.8466	36.5976	34.2582	19.1777	18.7826	20.3296	14.2338	16.578	16.1613	19.4634	18.6532	20.0268
NM_001034608.2	33.3797	55.2855	45.1764	59.2173	46.3357	41.7903	36.3907	52.3277	45.222	60.5785	57.5422	41.1991	18.8771	52.0142	48.1636	55.6097	41.3979	49.8431	21.6792	23.0241	21.9719	41.2908	43.2306	41.9571	52.0378	49.6952	48.5177
NM_001034610.2	18.3353	24.6964	19.6524	23.2883	19.1815	17.8598	28.0424	24.9347	20.286	23.191	22.6593	20.4306	12.3738	25.3107	19.8423	19.9536	21.5864	17.6738	14.7632	15.7455	14.5938	16.7341	18.04	18.0138	15.9488	16.5263	15.5117
NM_001034611.2	0.485463	0.72837	0.809577	0.89498	0.892527	0.668595	0.756568	0.801767	1.10702	0.762716	1.20604	0.643961	0.416083	0.6805	0.968846	0.885889	0.611829	0.439294	5.99177	6.07722	6.20085	3.58685	3.30418	3.60858	3.7001	3.35283	3.55696
NM_001034612.2	0	0	0	0	0	0	0	0	0	0	0	0	0	0	0	0	0	0	0.124994	0.109571	0.202099	0	0	0	0	0.0354741	0
NM_001034613.1	39.8835	80.5029	64.5594	76.217	65.78	61.2793	51.2677	71.1371	63.3811	73.6723	58.4629	51.9018	39.3463	75.7788	54.2111	51.5556	54.091	47.4934	26.8125	28.3463	28.4945	31.4264	31.5328	33.5116	32.4181	32.6758	32.7998
NM_001034614.2	18.5823	60.6069	85.4294	54.6542	74.7996	116.87	32.7569	55.2707	63.0931	22.7254	30.7894	95.9486	25.2782	56.826	70.6589	57.6768	74.6845	99.6325	23.3488	25.6855	25.0471	60.2518	60.4114	58.9071	71.4472	68.7873	68.4623
NM_001034615.2	2.5018	8.53165	12.1696	9.805	7.19744	16.5155	7.64953	8.69043	10.5738	9.57161	8.04179	11.3819	4.618	22.7994	14.7051	11.6015	10.3424	19.1829	3.3174	4.32101	3.94878	8.0475	7.66706	9.36697	12.8157	12.9951	11.1259
NM_001034616.1	29.5027	46.119	39.4428	48.3394	44.6979	34.9529	43.215	48.0542	44.8876	46.0965	47.156	40.5596	13.044	37.6542	36.8244	35.9246	37.5197	31.7756	25.3037	24.1777	25.208	25.7064	26.5218	27.3393	30.286	30.2412	31.3246
NM_001034617.1	1.1517	2.22548	1.75849	2.52287	1.8983	0.957264	2.27066	1.44624	2.9188	1.3922	2.81024	1.76245	0.710212	3.6921	1.95002	2.87748	2.09278	1.03537	5.17223	5.41463	4.94742	3.68004	4.23295	4.11078	4.78399	4.18148	4.3227
NM_001034618.2	13.6754	43.6744	40.0026	43.595	40.3796	39.958	46.2331	113.997	100.946	110.034	119.84	95.2754	29.3595	110.372	99.43	103.559	101.765	89.3209	17.071	17.5432	18.2109	35.6008	38.2391	39.6826	45.8374	44.1597	45.5734
NM_001034619.1	6.76952	12.5642	12.7376	12.2397	14.4006	13.2519	9.04416	12.5241	12.3952	13.6683	12.625	11.1975	8.65083	10.2149	12.7057	11.7698	12.1722	13.3718	12.2094	12.5057	12.0849	15.9651	15.6749	15.695	16.6866	17.5386	17.8071
NM_001034620.2	0.0913057	0	0	0	0	0	0.545669	0	0	0	0	0	0.0165936	0	0	0	0	0	1.62042	1.58076	1.73997	0.0736127	0	0	0	0	0
NM_001034621.2	0	0	0	0	0	0	0	0	0	0	0	0	0	0	0	0	0	0	0	0	0	0	0	0	0	0	0
NM_001034622.2	3.19585	0	0	0	0	0	3.1396	0	0	0	0	0	3.58669	0	0	0	0	0	2.13837	2.24711	1.84262	0.0210856	0	0.0217743	0.0113791	0.0114457	0.0464884
NM_001034623.1	34.5343	76.3768	77.6709	64.4346	65.9607	79.3209	51.7336	81.6317	70.0469	70.7437	63.2339	77.8253	19.1263	95.6211	75.1058	63.4305	65.2816	84.7633	4.38119	4.09848	3.67742	15.0157	14.2498	13.6414	25.5745	24.1383	26.4304
NM_001034624.1	149.4	156.837	137.374	156.993	142.231	124.838	142.614	184.858	154.545	157.804	173.89	137.19	69.4961	147.043	140.946	144.482	119.666	116.558	50.0871	48.7125	49.9386	73.9298	71.9131	73.0474	85.2419	84.5509	86.5447
NM_001034625.2	1220.61	3352.67	3371.81	3382.99	3363.54	3299.54	1174.19	3220.73	3145.16	3324.45	3116.51	3211.12	661.346	3087.66	3379.65	3475.64	3235.14	3085.04	851.442	808.018	831.156	1760.52	1758.27	1786.58	2115.7	2041	2098.49
NM_001034626.2	16.7394	45.5682	49.8463	54.433	51.267	55.0594	46.3379	68.4167	69.0614	69.2133	84.0016	72.7114	16.2744	76.7898	78.2326	83.954	83.8631	86.7141	21.3334	21.5549	20.3272	36.1693	34.4337	36.4915	42.3953	40.7929	43.3783
NM_001034627.1	10.3391	1.00415	1.20802	1.06964	0.712682	1.90936	6.23459	2.18524	1.32802	0.986634	1.3022	1.76658	5.63776	2.33331	1.00593	1.63704	1.07466	1.76689	1.00162	1.6567	1.79588	0.596638	0.564578	0.724267	0.240275	0.383561	0.265837
NM_001034628.3	70.4129	101.655	70.7021	90.4582	80.3205	63.8185	97.9609	101.077	82.0426	93.0961	88.1033	72.2815	71.507	87.6362	71.8024	77.3169	71.9755	60.6321	54.7329	56.1419	55.0694	67.1353	68.0422	66.709	76.6175	75.5298	77.1487
NM_001034629.2	63.6557	63.149	70.8833	57.6841	58.1812	62.5201	19.4178	7.73974	8.30543	6.93233	5.86075	8.84727	44.1211	40.4583	42.1521	33.7844	37.9073	35.389	1.1472	1.08445	1.236	1.40139	1.93583	1.21143	2.68309	2.76555	2.1689
NM_001034630.1	25.2352	53.4109	54.904	61.5248	53.6217	49.553	55.123	62.6944	52.6684	51.2416	61.446	52.2898	19.8576	61.2711	56.0492	52.974	58.0743	50.6154	34.3385	35.7381	34.8258	29.6838	29.7128	29.7423	30.4569	30.3215	31.4568
NM_001034631.2	0.102581	0	0	0	0	0	0	0.0731773	0	0	0	0.103477	0	0	0	0	0	0	0	0.0271819	0.0353483	0	0.0985733	0	0.0753271	0	0.086556
NM_001034632.3	101.175	161.77	137.381	154.251	141.141	141.739	94.7309	164.226	151.441	158.358	147.537	139.755	63.6789	153.553	158.854	155.538	138.089	155.203	44.4514	45.1625	43.8162	69.8324	66.7923	68.7123	80.211	77.4954	81.3102
NM_001034633.2	0.0987	0.0673444	0.260369	0.13022	0.38731	0.229496	0.171706	0.229138	0.179938	0.381623	0.253667	0.316473	0.134669	0.29184	0.175467	0.226564	0.2552	0.34753	18.006	18.582	17.7797	5.62056	5.37624	5.45371	8.52765	8.04313	8.05473
NM_001034634.1	8.2312	18.2645	18.5455	19.4116	17.63	14.1187	12.8119	22.1759	22.8967	21.1473	22.1847	20.7444	6.48928	13.6635	14.7564	17.0891	15.8672	14.002	6.3959	6.23569	6.1042	9.77436	9.8924	9.26709	10.8035	10.5541	10.929
NM_001034635.1	0.127719	0.0203679	0	0	0.0192745	0.0383334	0.211991	0	0	0	0.0166508	0	0.184395	0.0190225	0.0346429	0.0217189	0	0	0.170348	0.244076	0.210194	0	0	0	0	0	0
NM_001034636.2	38.3384	46.507	44.4979	47.9481	43.2939	45.9924	69.9722	43.2359	40.5505	42.8126	41.028	43.0551	37.562	60.1569	43.1434	44.62	47.373	42.6638	9.38619	13.0274	9.46372	19.3015	21.5643	20.5804	23.3406	26.1848	27.0774
NM_001034637.2	29.8812	115.076	151.628	143.932	156.703	137.37	56.8158	139.03	188.599	170.154	155.403	183.155	24.2127	95.0107	174.958	172.072	172.703	140.793	29.238	30.2446	28.0682	26.1915	27.285	26.7724	28.7824	27.2444	29.8177
NM_001034638.1	24.8083	130.823	123.515	137.77	125.821	108.463	53.134	124.356	126.528	124.797	136.651	104.6	19.6651	96.3857	117.514	114.213	113.882	100.305	37.6636	39.3803	39.6775	83.6668	86.4843	86.06	103.103	100.407	102.166
NM_001034639.1	103.661	127.572	100.16	106.712	105.087	100.023	186.174	136.738	116.184	127.148	111.309	107.339	146.699	142.803	110.154	105.331	105.451	103.913	138.278	141.435	137.716	75.1044	74.8524	75.9467	89.5785	90.7972	90.5698
NM_001034640.2	0	0.48635	0	0	0.0213968	0	0.812945	0.43453	0	0.0277023	0.0184783	0	0.0800348	0.433029	0	0	0	0	1.1944	1.13618	0.764128	0.254106	0.139305	0.131677	0.0326349	0.0255897	0.0191962
NM_001034641.2	43.6522	86.4628	60.1419	69.5382	64.1414	49.8824	41.8247	76.896	59.3333	72.9092	68.2183	50.0381	27.1778	98.0197	76.2604	79.9862	72.4222	58.8295	31.0267	33.7734	34.6365	50.549	49.3702	51.449	62.5849	63.1802	63.8295
NM_001034642.2	0.181517	0.460092	0.323658	0.376872	0.140207	0.596543	0.326787	0.40562	0.705725	0.300917	0.341821	0.581096	0.220013	0.95245	1.64815	0.938663	1.20725	1.43058	0.131162	0.269343	0.28071	0.905964	0.787072	0.823433	0.99781	0.848822	1.54327
NM_001034643.2	4.94771	7.80525	9.9707	7.38858	8.4055	7.48763	0	0.725817	0.868058	0	0	0	3.01527	10.2263	9.61901	8.88077	10.1673	9.52843	5.05506	6.98994	5.42974	8.25249	6.44998	6.96963	7.03479	6.5902	7.85925
NM_001034644.1	3.72269	31.7132	19.1209	18.6289	20.2332	15.578	23.3589	31.8569	19.6461	19.5873	18.7994	16.565	3.53896	42.4909	16.6659	21.3144	15.5549	10.1324	6.30758	6.70044	8.78399	20.7667	20.683	20.6715	24.6149	25.5118	23.3116
NM_001034645.2	21.2192	38.2367	40.0386	35.0596	36.0224	47.3386	20.0663	38.4849	37.6935	32.7662	31.9177	40.245	12.6672	43.9238	41.8836	39.3826	36.4682	45.1383	18.1262	18.0398	18.8039	32.9036	33.4416	32.5881	31.9195	30.1934	31.4798
NM_001034646.1	15.2171	0	0	0	0	0	19.6825	0	0	0	0	0	19.8655	0.0384339	0.0350001	0	0	0	5.88235	6.25619	5.97926	0	0.0322347	0	0.0169825	0.0341482	0
NM_001034647.2	8.99108	3.46136	3.24809	4.36425	3.70858	3.33552	5.48193	4.33873	3.79921	5.11614	5.99952	5.3227	2.01547	2.23683	3.6425	3.29131	3.9719	3.43227	2.12343	2.19526	2.4343	1.17378	1.22966	1.2055	1.47402	1.37484	1.41943
NM_001034648.1	2.78016	7.88288	6.54868	7.17609	6.00933	5.51136	5.0133	7.25404	5.90722	8.55327	6.49722	5.13065	2.22893	7.83603	6.99388	6.89331	6.10909	5.77	3.30543	3.30162	2.85706	5.02846	4.35543	3.95458	5.88324	5.19222	5.89734
NM_001034649.2	26.4066	69.8352	68.1186	77.8179	73.2931	60.1316	49.2256	80.4336	69.3885	75.5091	73.5239	59.587	20.0639	68.6953	63.4963	62.7732	65.4596	50.3762	23.728	24.9826	25.1755	40.2653	39.3619	40.554	44.672	45.3014	44.9433
NM_001034650.2	3.83317	18.538	15.2459	18.2661	18.5557	11.6668	16.4313	30.9586	22.9032	23.9714	31.5798	24.9752	8.42405	23.5785	25.7245	24.5081	25.6453	28.6316	10.0323	10.1588	10.4872	8.27125	8.72487	9.41118	7.74299	9.20578	8.52172
NM_001034651.1	0.97784	0	0	0	0	0	1.44571	0	0.0572243	0.432924	0	0.2832	1.50419	0.721755	0	0	0	0.353039	1.59781	0.682678	1.20456	0	0	0	0	0.0562607	0
NM_001034652.2	1.04287	0.383639	0	0	0	1.27881	0.587128	0.457426	0	3.2935	0.766457	3.63795	1.16945	0.549366	0.506909	0.871137	0	1.1205	0.363572	0.51321	0.677418	0.485755	0.389192	0.23987	0.255568	0.7007	0
NM_001034653.1	19.5582	92.0026	73.8147	83.2839	75.4578	63.5698	78.3905	87.6774	88.9983	86.0549	83.3285	66.3102	32.2887	82.3179	77.5257	79.3885	77.2434	59.5863	56.2716	56.4576	54.5346	50.1672	50.9459	52.3198	51.1092	51.574	52.9269
NM_001034654.1	7.79154	39.8412	35.9704	38.9868	41.2771	36.2041	29.8373	34.0803	39.4763	37.9561	40.3272	34.6135	10.7983	27.7985	40.5424	37.7499	42.6836	37.9525	21.2658	21.4851	22.0946	24.9823	26.6377	27.5668	29.5095	27.4126	29.6154
NM_001034655.1	30.2437	131.58	120.356	133.54	119.707	101.857	35.5001	125.057	114.938	110.609	132.221	104.461	12.9565	88.0897	117.38	125.717	111.899	101.04	14.3186	14.4703	14.6967	56.9592	55.9054	55.3873	70.5692	69.4105	70.0408
NM_001034656.2	0.786738	0.334799	0.774245	1.30097	1.34632	0.669403	0.615096	0.762802	0.916474	0.56374	1.43398	0.453608	0.545998	0.351274	1.42174	0.754808	1.54813	0.347055	0.104766	0.160723	0.107792	0.414877	0.376465	0.395423	0.362215	0.502889	0.493217
NM_001034657.1	0.507384	0	1.00073	0.175214	0.503088	1.03809	1.19139	0.343055	0.387258	0.754853	0.2339	0.367279	0.52803	0.703048	0.632978	0.143227	0.453969	0.141591	2.73547	2.38689	2.20603	4.78988	4.35288	4.00854	5.16401	6.04504	5.67533
NM_001034658.2	2.89123	5.0985	5.10147	7.52073	5.47437	4.95327	2.70393	3.68242	4.86983	6.78871	5.45838	2.93566	1.52692	1.82678	4.48699	6.79452	1.88555	1.72587	5.86781	6.62442	6.34452	7.87035	8.00462	7.92165	8.78844	7.90501	8.06185
NM_001034659.2	1.56064	2.39806	7.56431	6.15738	6.42028	9.97737	3.20486	4.60234	8.3179	2.43292	6.61143	11.9323	1.39945	5.37416	7.49928	8.52684	9.25436	8.69347	6.68088	6.80389	6.70782	9.22283	9.01881	8.50678	8.32389	7.44058	8.30101
NM_001034660.2	0	0	0.0245457	0	0.025106	0	0.0229905	0.0254665	0	0	0	0	0	0.0247688	0.0451089	0	0	0	1.13093	0.975686	1.02626	0.0606689	0.0415182	0.0417673	0.0763856	0.0658594	0.0111454
NM_001034661.2	9.84734	9.9013	12.0501	12.7509	12.6929	13.2056	12.5225	11.0656	12.7674	11.3496	11.3476	14.5232	7.20246	14.1028	10.5353	14.0352	14.6509	13.9955	9.41094	8.62323	7.04932	6.35752	6.89207	6.70953	7.78987	6.47343	7.21054
NM_001034662.2	62.5318	105.815	82.6874	106.873	88.0598	67.4588	137.376	105.368	94.9018	107.424	99.9588	77.0205	36.6944	91.6488	87.9249	93.6344	87.8706	67.3395	92.665	94.3927	96.4186	68.5385	70.3497	69.9394	82.2804	79.2499	81.7229
NM_001034663.2	78.2279	258.091	177.804	196.461	172.506	134.969	109.312	201.433	165.718	164.863	197.497	113.441	37.7261	118.981	164.298	168.573	142.481	128.198	59.3278	60.2076	63.1214	128.527	122.588	129.299	151.322	144.037	145.266
NM_001034664.1	0.115366	0.0765026	0.0697654	0.0867227	0.0530872	0.0178806	0.170194	0	0.0453274	0	0.0659882	0.0824926	0.0303017	0.104519	0.0508832	0.0709147	0.0194705	0	2.77132	2.57266	2.7849	0.273474	0.223673	0.301308	0.461968	0.519433	0.565176
NM_001034665.2	1.56615	21.0014	16.4145	19.6565	16.8376	12.0178	15.8429	22.5979	14.8286	17.9625	16.7026	13.8774	2.55301	24.8973	16.8289	13.0417	15.9658	14.1686	12.0069	11.295	11.5754	13.6227	13.901	12.979	13.8882	14.2933	13.4739
NM_001034666.2	89.4234	96.0614	89.0786	112.591	95.6041	84.4037	108.964	98.8104	92.051	115.32	111.239	92.9056	56.2525	96.7015	92.3602	100.599	94.0187	84.117	47.4403	47.2208	45.9133	59.5508	57.7914	59.5726	63.1236	62.2053	63.0822
NM_001034667.1	89.4762	185.62	171.215	174.761	183.361	173.583	86.9656	194.349	175.627	195.379	193.607	172.139	65.2666	192.12	167.224	166.682	173.612	159.295	38.3687	38.8188	36.4049	50.25	49.869	50.4325	59.0361	62.2515	56.6763
NM_001034668.3	77.7474	0.108563	0.050206	0	0	0	131.839	0	0.0565823	0	0	0	31.0895	0.202334	0	0	0	0	329.842	335.222	335.136	19.5243	19.761	19.4519	31.6873	33.0601	30.2296
NM_001034669.1	1.13555	0	0	0	0	0	1.68803	0	0	0	0.037001	0	0.705757	0.0634188	0	0	0	0	2.83934	2.71196	2.8419	0.0172535	0.0177141	0.0178178	0	0	0.00950519
NM_001034670.1	30.1918	51.8749	49.3709	48.2421	49.6296	46.14	34.6911	55.6429	51.8945	50.63	52.7737	50.991	20.1148	54.383	55.0192	51.0898	50.6651	44.0343	29.3905	31.1563	30.4812	40.9983	41.7086	42.5274	47.8189	48.0868	49.5511
NM_001034671.2	62.3187	51.6776	51.318	40.9658	45.5075	44.6689	48.6636	50.4813	53.5722	53.1198	44.7093	54.7019	17.0793	66.3923	52.8146	54.8474	58.8081	50.3824	157.428	154.877	156.819	87.0761	88.534	83.8361	108.398	109.116	112.01
NM_001034672.2	1.71067	5.08378	3.42292	4.45926	5.29168	3.29546	1.14998	2.90056	1.62062	3.11383	3.1144	1.40343	1.24899	2.7155	2.16065	2.25455	2.59713	1.199	1.4163	1.30425	1.37172	1.44052	1.6575	1.60085	1.62679	1.36749	1.50504
NM_001034673.2	22.1255	35.1699	39.4319	41.8922	45.1144	44.8857	30.6618	33.4005	42.7512	37.7317	37.12	43.1079	17.1092	25.3296	36.7909	38.5299	39.7658	42.1314	27.2917	28.0118	26.5831	24.9029	25.4887	24.9993	26.3599	26.759	27.368
NM_001034674.1	1940.24	4287.35	3999.46	4233.65	4076.23	3918.5	1558.02	3761.11	3623.88	4231.48	3743.96	3557.7	1014.08	3691.9	3857.24	3928.75	3877.37	3694.08	1331.7	1350.3	1341.47	2196.88	2224.9	2208.12	2605.34	2561.02	2593.03
NM_001034675.1	16.5817	16.6499	21.8145	23.0308	22.0067	19.6929	16.5058	18.6424	24.1647	20.2845	22.6692	19.731	13.8323	15.9282	24.4243	22.0294	23.8045	21.6557	4.61621	3.86576	4.59121	6.96578	7.52306	8.45604	7.2741	7.83571	7.56664
NM_001034676.2	4.33225	0	0	0	0	0	2.96374	0	0	0	0	0	2.96426	0	0	0	0	0	9.98182	9.99846	10.1652	0.371015	0.230787	0.313467	0	0	0
NM_001034677.1	21.6812	85.6832	68.4085	77.6948	70.0033	66.8395	47.0988	88.2828	75.2081	84.6759	76.699	64.6798	23.2142	90.3741	72.0501	70.1775	67.1061	65.2404	59.0493	60.1537	59.2279	75.8463	74.5446	75.7551	79.9094	80.6011	80.827
NM_001034678.1	22.3777	42.4067	35.4332	31.5575	28.8959	33.6196	23.4178	41.4324	35.9399	34.8863	35.4097	29.9484	16.241	58.8703	39.1618	35.0249	28.5147	32.9977	19.6374	19.8409	19.3256	28.9297	30.5941	28.2729	39.1548	38.1151	38.4068
NM_001034679.1	3.41379	36.9428	42.7551	18.636	21.9172	63.5283	4.37683	66.9582	33.0292	50.4427	47.3949	33.0281	1.25018	305.492	34.6229	25.3514	28.1898	79.0067	2.87149	3.299	3.01413	17.0638	16.0173	16.4792	32.9914	34.2027	34.0183
NM_001034680.2	21.2393	42.5756	38.0156	41.7532	40.1738	39.3991	32.5141	45.5328	44.831	48.6692	44.8392	38.9525	16.8004	45.484	41.5208	42.7362	41.2094	39.5124	28.0871	28.5545	28.3563	30.5122	30.9618	30.6856	34.6036	33.8984	35.242
NM_001034681.1	2.56705	5.69244	5.8569	5.63632	5.1497	6.51012	1.34175	8.77265	6.05936	7.02328	7.17947	5.44136	0.195832	5.08133	7.92843	5.57853	4.01256	9.0491	1.8792	1.61928	1.80121	6.27428	5.69364	4.74824	6.56225	5.36021	5.611
NM_001034682.2	1.1042	5.31345	2.80997	2.90271	3.2842	7.7968	3.48978	4.20785	4.59421	1.15373	3.08501	2.01132	0	4.71761	1.92229	3.62834	1.70404	3.2359	2.1128	0.486979	1.74	2.1058	1.05638	1.263	1.51916	2.58487	1.36123
NM_001034683.1	182.757	163.856	162.6	188.493	161.229	145.141	141.279	160.133	163.472	195.2	173.536	159.865	83.4682	156.974	172.604	177.145	166.751	143.364	64.4612	65.4698	63.5924	98.329	102.213	100.474	115.919	112.655	115.555
NM_001034684.1	24.1644	81.8729	137.714	99.6772	120.649	133.056	52.5874	93.5735	112.36	94.4342	112.679	131.143	30.5594	73.5337	119.108	100.648	144.559	159.79	16.3109	15.9459	15.1337	30.3484	32.2827	30.8232	47.4226	46.5954	47.8562
NM_001034685.2	11.6854	17.9761	18.7767	16.6788	17.5591	16.9897	13.1792	20.6956	17.7929	17.3398	23.1052	16.2413	7.76351	14.469	16.8054	16.7838	15.6658	17.7126	5.57374	6.19922	5.98145	9.27186	9.82709	8.70341	11.426	10.9265	12.1906
NM_001034686.2	49.9958	52.3787	36.1943	42.7845	42.3221	27.9983	56.4144	40.0886	25.3614	34.5147	35.5463	25.4675	28.3956	33.665	30.0945	29.2884	35.8934	23.2436	53.3498	51.3065	52.599	31.7259	32.1393	28.5763	34.0177	33.17	36.7453
NM_001034687.2	0	0	3.34118	0.921895	0	0.482264	0.148849	0	0	2.04593e-08	0.0471116	0	0	0	0	0	0	0.0967632	0.00166522	0.124581	1.30568	0.92826	0.318459	1.04476	1.8769	0.94096	0.752514
NM_001034688.2	3.52959	18.8998	20.9819	31.1082	23.1554	12.2305	29.9203	9.66895	19.3318	24.2734	30.0787	19.2012	1.62125	2.91016	16.9465	24.4196	21.6176	12.9184	10.0569	6.4774	6.36995	13.8874	14.8303	12.2354	17.3924	13.6907	15.3746
NM_001034689.2	1.99522	0	0	0	0.043042	0	2.47647	0	0.0474333	0	0.111303	0	0.638911	0.0848328	0	0	0	0	3.01672	3.24018	3.29941	0.537761	0.48036	0.483594	0.468959	0.320566	0.536383
NM_001034690.2	769.812	2723.17	2561.25	2619.62	2512.62	2574.27	720.576	2488	2317.33	2595.6	2405.3	2239.96	474.952	2439.39	2454.86	2565.17	2425.15	2326	577.124	595.76	587.659	1625.65	1641.22	1652.37	1873.34	1870.74	1867.57
NM_001034691.1	6.58015	53.8488	31.7505	35.8805	39.0444	22.3962	15.9865	51.101	30.7413	41.4814	41.3375	25.9768	6.29887	53.0049	31.9374	36.6605	32.75	21.012	14.0147	12.4348	13.548	29.3086	28.7596	28.3849	30.3071	29.9617	30.3338
NM_001034692.2	483.418	987.745	654.088	830.041	705.276	535.253	681.17	971.745	728.221	854.266	763.949	583.181	438.302	849.001	671.831	729.444	623.817	513.92	375.265	371.475	371.221	497.597	503.629	495.429	584.566	584.314	583.024
NM_001034693.1	8.55506	16.1846	20.1066	16.7734	18.3384	30.5382	14.2806	15.9564	16.1911	19.2463	13.4343	21.5951	6.36008	26.721	21.0613	18.2936	23.9218	24.4295	3.79659	5.44095	6.36065	8.37813	8.9177	9.84146	13.6513	12.0196	14.6164
NM_001034694.2	26.8233	61.4764	58.8869	61.5624	60.1239	54.9529	40.2878	56.7855	56.5749	61.571	56.3856	51.4823	23.716	66.0042	53.4384	50.2983	55.4263	51.4782	27.2947	26.7699	25.8958	42.0233	43.1452	43.2693	48.0451	46.7997	49.1866
NM_001034695.2	135.451	286.55	222.035	240.868	233.232	206.896	179.169	298.241	236.473	258.712	230.857	220.653	152.083	317.893	220.96	238.15	230.054	216.955	152.065	158.869	153.105	185.604	184.908	180.328	224.414	226.414	225.193
NM_001034696.1	3.50513	4.99307	8.95039	4.68111	5.83936	9.00244	6.14469	3.44499	4.30352	2.09467	3.46208	5.4538	2.26106	5.48054	4.8014	4.35469	4.68223	6.43717	3.37052	4.66592	4.04722	5.17642	6.59191	5.87383	5.26459	5.55929	6.41263
NM_001034697.2	0	1.23741	0.962648	0	0.426551	0.481441	0.820417	0.856604	0.557708	0	0.436642	0	0	0	0	0	0	1.82135	0	0	0	0	0	0	0	0	0
NM_001034698.2	1.12636	1.29876	3.00352	1.84409	2.76498	1.56572	1.05289	2.41411	2.11629	2.48517	2.68234	1.97966	0.366637	1.62778	1.72366	2.79973	2.00175	1.72054	0.829871	0.918064	0.749264	1.23796	1.26994	1.35814	1.5554	1.27796	1.41767
NM_001034699.1	71.6854	316.299	277.334	317.864	298.855	227.474	115.912	299.448	267.373	282.318	320.395	230.002	41.6006	236.576	265.937	280.118	265.554	216.759	82.9363	82.3289	80.5127	169.88	170.975	172.761	213.931	213.37	208.36
NM_001034700.2	102.956	436.279	361.473	437.948	408.219	238.649	272.339	410.771	385.884	424.287	424.881	247.091	94.2601	309.409	355.118	373.068	341.347	227.31	275.307	273.317	283.093	312.132	310.162	312.206	339.909	336.686	340.971
NM_001034701.1	35.5392	114.304	104.219	100.167	95.7456	111.858	82.7723	131.142	98.8855	95.5624	104.85	107.461	39.657	132.218	99.544	94.9346	105.746	95.441	53.7881	53.3298	55.1707	48.7048	51.3166	50.6978	60.0254	60.5018	60.2355
NM_001034702.1	3.29674	0.564017	0.800397	0.433258	2.63359	2.11027	1.72312	2.14997	1.87653	1.3165	0.90653	0.749242	0.968857	1.80282	2.09118	1.20608	1.5716	3.01014	2.09821	1.27756	1.31709	0.396954	0.508385	0.316173	0.374393	0.359832	0.806145
NM_001034703.2	67.6899	99.6386	70.3203	79.1046	59.2646	57.3625	61.3595	98.0032	55.441	70.5128	72.6662	62.1476	32.5924	72.0901	74.5357	66.7127	58.965	58.5864	15.2476	13.0413	8.81076	53.4944	53.723	54.2622	75.9972	79.7459	86.1029
NM_001034704.1	24.91	11.7696	13.1272	8.14784	8.61586	24.8093	26.0379	19.1588	16.3071	24.0095	20.9669	22.7165	19.6998	43.3704	14.5805	12.1336	12.7571	32.4354	6.7086	6.23558	6.33207	17.4572	16.6458	17.4245	16.456	17.3406	17.8717
NM_001034705.1	189.095	575.976	474.543	592.617	526.025	386.693	324.253	538.212	476.087	529.189	501.577	386.561	94.3045	439.731	456.003	493.468	456.7	369.439	200.921	201.53	192.514	311.271	321.249	317.844	374.618	374.499	372.528
NM_001034706.2	0	1.34591	4.66359	1.48433	5.59597	2.18024	4.94124	1.1777	2.60135	2.5909	3.46355	0.182627	0.486617	4.74802	0.820736	2.9904	0.177467	0.0091992	0.985226	1.64925	1.00669	0.75537	2.17724	1.75046	0.00405932	0.559928	0.677059
NM_001034707.2	24.4292	0.519456	0.978533	0.397752	0.860619	1.81537	39.5784	1.02738	0.752677	0.320778	0.169551	0.405919	33.0413	5.23904	0.218814	0.302002	0.273564	0.591262	106.034	109.37	105.636	19.0241	17.7063	18.7831	0.169114	0.0622274	0.186683
NM_001034708.2	0	0	0	0	0	0	0	0	0	0	0	0	0	0	0	0	0	0	7.29798	7.78484	7.13431	0.0664599	0.0688511	0.0877308	0.226279	0.268713	0.305709
NM_001034709.2	9.48719	13.9649	11.1374	13.4966	10.6273	11.2271	20.1301	14.8961	10.6374	10.7145	15.4981	11.3683	5.40269	10.3405	8.80428	12.8374	10.84	12.1974	9.75825	9.69352	10.5381	15.0033	14.7254	14.0505	14.1977	14.061	14.3361
NM_001034710.3	0	0	0	0.254948	0	0	0.000431644	0	0	0	0	0	0	0.18972	0	0	0.203663	0	0	1.28014e-09	0	0.0178338	0	0	0.0993417	0	0.21931
NM_001034711.1	6.47325	26.2201	19.5341	26.672	11.9257	34.3689	9.66564	15.2385	15.0778	35.2232	22.5878	20.7024	8.90297	25.3644	26.8334	22.3278	19.3058	30.8859	0.0288876	5.18144	3.68904	17.0653	11.9269	13.9193	1.56948	2.27031	0
NM_001034712.1	20.9533	39.3086	32.6375	33.9895	33.3859	24.0435	21.6483	36.4766	29.9698	34.8928	33.441	27.6111	9.99737	32.1654	30.3065	27.8435	28.5542	22.2221	15.6065	16.8326	16.336	25.0352	25.8514	25.8943	30.4435	29.9333	31.8278
NM_001034713.2	417.592	1158.13	1206.35	1230.95	1227.27	1160.36	585.212	1227.6	1308.52	1387.67	1272.17	1241.69	341.682	1107.43	1249.01	1230.65	1234.55	1160.64	177.397	178.572	177.552	275.483	274.852	275.729	335.95	334.222	339.132
NM_001034714.2	1.04088	0.329547	1.02924	1.85576	2.16494	1.89506	0.612234	1.10295	0.210485	0	1.20651	0.810884	0	0.231773	5.61995e-06	0.000517675	0.11108	1.94864	0	0	6.25906e-09	0.237872	0.165941	0.604092	0.364426	0.473313	0.397728
NM_001034715.1	14.2126	47.4588	37.1231	41.3702	40.649	34.7983	31.7689	49.3475	41.0629	40.114	41.7361	31.7716	16.6536	50.6429	34.6498	38.753	33.6999	32.3295	15.2687	15.8811	15.4593	19.0906	19.6186	18.4775	20.9339	20.2883	20.0055
NM_001034716.2	1646.35	3908.26	4109.32	3796.84	4020.44	4267.32	1215.69	3778.25	3725.44	4055.05	3823.68	4107.35	812.651	3895.64	3938.95	3967.97	3824.68	4076.95	838.408	843.441	844.21	2280.23	2252.98	2281.14	2676.62	2625.86	2681.3
NM_001034717.1	28.9533	119.768	92.8261	98.5625	93.8262	83.3898	72.4974	115.288	110.163	102.443	111.246	83.4812	43.9947	92.4072	92.7666	90.8744	89.7695	84.7083	63.2209	63.9954	61.8086	61.8076	62.701	63.6263	74.3812	71.9144	74.3201
NM_001034718.2	5.10999	23.6851	20.4048	19.5289	20.964	17.0818	9.82604	22.0011	20.3582	19.3648	23.4289	16.9594	5.23958	17.9174	19.0242	20.6263	19.5707	19.2909	9.43548	9.28556	9.95811	18.3349	17.7597	17.6415	20.0471	20.0644	20.5794
NM_001034719.2	95.22	118.148	120.558	121.91	119.857	116.142	101.682	126.256	124.862	126.424	132.265	109.309	58.7771	121.051	122.06	128.587	114.899	107.527	24.4257	24.8921	21.7452	41.3259	44.4349	43.0785	47.4029	45.3355	45.6863
NM_001034720.2	1.1713	10.4835	4.30753	3.50202	2.15584	2.12513	20.9208	20.7278	6.51184	8.14692	8.20856	3.93698	1.27716	16.2362	3.72088	1.75397	2.19055	1.26342	31.1642	31.6067	30.1982	0.0282621	0.0458049	0	0	0	0
NM_001034721.1	5.45141	10.2529	8.70966	9.51356	9.90684	5.75306	7.2665	9.47768	9.39878	10.8369	9.61321	6.69697	6.3903	8.10668	8.60078	9.50445	8.02669	6.39223	5.85585	6.66272	5.78995	6.11399	6.40292	6.44147	6.94347	6.70448	6.42127
NM_001034722.2	6.5675	17.2979	23.98	19.6313	21.9529	47.2584	7.57597	22.7999	20.4043	29.1443	29.3414	35.3116	5.65315	45.9646	25.3465	20.5069	33.53	63.1602	20.0945	20.1967	20.1925	35.5406	35.4864	35.2796	48.0685	49.0155	47.9235
NM_001034723.1	33.6277	98.3059	89.3822	89.3509	84.8144	85.5437	61.1568	121.63	102.94	100.788	96.014	109.661	32.6717	125.924	101.921	94.5329	101.603	95.8149	30.7036	31.2995	30.3164	52.7706	52.9376	51.9732	62.8027	62.8853	63.3843
NM_001034725.2	1.10029	1.13567	2.5303	1.58042	1.77653	4.10024	1.6678	3.87143	3.40999	4.79885	4.58349	3.09936	0.978894	7.22847	3.68521	2.66738	2.92164	4.25904	3.5947	3.51006	3.0589	1.17469	1.18789	1.15838	1.79132	1.73499	1.9659
NM_001034726.2	42.6072	123.447	81.5675	109.359	93.7336	71.3743	46.6223	101.517	88.9798	113.453	87.7968	65.8198	29.42	93.8122	82.3045	93.6238	83.9678	61.1	34.1759	27.4216	29.5082	43.3246	45.1491	43.7391	53.5033	54.2653	54.1932
NM_001034727.3	242.009	260.512	304.488	312.976	300.713	324.294	203.522	199.739	252.655	301.309	252.496	226.3	147.622	253.699	346.487	377.021	331.663	326.542	91.3906	97.1388	87.2596	94.7788	92.6683	102.443	133.658	134.392	131.401
NM_001034728.1	0.0328764	0	0	0	0	0	0.127358	0	0	0	0	0	0.0553849	0	0	0	0	0	0.145821	0.117828	0.149934	0	0.00717956	0.00722038	0	0	0
NM_001034729.1	0.832764	14.0218	6.69526	9.42574	6.24606	3.32084	0.918556	9.37534	5.73498	7.17499	7.77481	3.56474	0.903103	8.87225	5.35576	7.29863	5.81786	4.42471	6.0792	6.48006	6.2458	17.0479	17.3451	18.244	27.3246	25.2489	26.4645
NM_001034730.2	5.45612	31.2753	31.8447	37.6497	32.8761	26.8435	15.1748	30.854	35.9142	36.4045	36.5812	27.5196	7.14552	30.8194	30.9693	31.3105	32.6725	27.8691	25.1307	27.1989	25.4929	42.5135	41.6	42.071	43.6009	44.3421	44.9076
NM_001034731.1	17.5784	47.9768	37.8881	39.7356	36.3546	36.7441	20.4759	50.0896	32.4844	35.0086	34.6009	37.1921	10.4504	50.1276	37.7198	26.8813	38.015	33.0188	18.9839	19.502	17.467	35.7192	32.0297	39.6614	40.638	40.3156	42.127
NM_001034732.1	10.448	17.9523	18.7858	15.8162	13.2802	16.7322	17.7888	27.6373	22.4498	23.9514	22.2783	22.7838	8.40124	19.1458	14.398	14.3279	15.3657	17.135	5.52763	4.65838	4.5783	6.86187	7.52489	7.79343	9.13504	7.47345	8.13094
NM_001034733.2	0.481737	0	0	0	0.0674301	0	1.7239	0	0	0	0	0	0.453534	0	0	0.073997	0	0	1.87474	1.93586	1.71595	0.136581	0.195812	0.114642	0.269036	0.0892901	0.150405
NM_001034734.2	91.0027	79.0137	63.2379	67.2613	61.2351	60.2609	99.7407	77.7072	64.8729	76.23	76.7619	62.1886	33.4553	62.7804	61.0072	66.4916	65.3009	69	49.7975	50.4636	46.917	47.5455	46.9707	48.005	49.775	49.9289	51.4208
NM_001034735.1	482.422	0.327407	0.0984749	0.167745	0.160351	0.348744	528.602	0	0	0.286352	0	0.153625	204.169	0.37478	0.0740595	0	0.076987	0.123343	327.047	329.302	325.773	0.415441	0.516145	0.137631	0.28873	0.17831	0.312911
NM_001034736.2	0	0	0	0	0	0	0.234476	0	0	0.0923121	0.114044	0	0	0	8.73903e-10	0	0	0	0	0	0.09401	0.108035	0	0	0.120429	0.0491464	0
NM_001034737.1	158.762	163.123	101.745	130.274	106.002	74.7569	181.036	156.539	106.575	128.548	123.779	82.8732	74.2291	124.607	102.033	107.635	91.1333	68.6819	25.4043	25.3769	25.8466	44.3788	46.2918	46.3037	45.2448	48.3376	46.7796
NM_001034738.1	0	0	0	0.00520129	0.102833	0	0.307166	0	0	0.106275	0	0	0.737746	0	0	0	0	0	0	0.0828862	0	0.0373163	0.041402	0	0	0	0.0567044
NM_001034739.2	16.7424	120.91	89.7248	111.292	98.1195	74.1842	46.3879	114.009	96.5768	106.543	99.4968	67.1094	21.6859	103.093	84.1236	87.5703	80.9483	65.1897	57.0226	57.4372	55.9047	93.9147	95.0587	92.342	105.219	108.993	107.523
NM_001034740.2	37.5824	69.9769	61.2932	78.3577	67.5381	55.0285	35.7216	68.1648	60.4448	78.7956	67.3955	56.4759	29.0912	66.0647	56.3595	61.6457	61.4294	57.9556	27.0679	25.8483	28.8251	40.2165	39.3945	42.1735	48.1712	50.0283	45.0859
NM_001034741.1	22.7522	39.4765	34.5763	35.3576	32.8403	38.7218	40.2666	45.3558	43.0597	43.3804	41.2603	42.9829	31.3172	51.5791	41.0717	39.9256	42.3304	45.1369	30.6286	32.169	31.7583	27.3844	27.5688	27.1537	27.0094	27.1559	27.3362
NM_001034742.1	9.58283	12.1337	13.5263	14.2145	15.3867	14.7354	1.32577	2.56759	1.53822	0	1.11356	1.98547e-05	0	0	2.65448	2.67526	6.94939e-09	0	1.20373	0.77102	1.58362	0.838912	0	0.651309	0	1.79137	0.760932
NM_001034743.2	0.60445	0.240402	0.236106	0.561637	0.789517	0.480202	0	0	0.591469	0	0.198591	0.255279	0	0.242556	0.228704	0	0.500484	0.218092	0	0	0	0	0	0.0928298	0	0	0
NM_001034744.2	1.4541	0.0625152	0.115634	0.224101	0	0.470508	1.83203	0	0.065147	0	0.101816	0.282228	1.0016	0	0.106056	0.0660048	0.178042	0.344795	1.32735	1.39077	1.12535	0.333911	0.342182	0.320089	0.181653	0.155749	0.105531
NM_001034745.2	238.954	317.254	265.453	282.022	258.774	265.053	225.952	338.269	256.686	301.308	252.523	262.688	185.01	357.363	272.579	264.032	270.153	284.272	123.987	116.709	116.213	183.13	185.861	189.006	213.922	204.568	209.772
NM_001034746.2	324.961	447.284	313.35	374.342	328.715	258.663	319.205	440.648	341.851	405.678	392.275	304.731	223.958	374.623	317.292	352.011	309.465	254.671	253.298	255.474	255.083	231.088	235.954	236.113	260.956	256.596	256.501
NM_001034747.2	80.0375	157.29	143.828	155.227	135.808	134.743	92.7308	144.582	146.529	166.227	144.795	145.633	49.0094	144.27	143.645	144.662	158.602	144.642	45.4312	46.7466	45.8019	79.9944	86.8588	80.4921	80.3504	80.2749	85.9878
NM_001034748.2	69.1326	208.442	182.628	185.827	180.064	159.541	69.3126	213.962	192.133	177.21	200.197	167.707	61.8503	182.608	218.037	208.568	201.573	182.825	34.2581	33.3345	35.9515	85.5301	86.3861	85.1576	102.483	99.7239	97.9396
NM_001034749.1	22.1508	126.585	105.967	116.215	111.697	98.3394	51.873	117.451	113.404	116.324	109.778	98.7241	31.6852	109.658	105.825	103.632	104.086	88.1165	62.9338	63.9916	63.2207	96.3299	99.6578	97.6438	113.802	115.436	113.42
NM_001034750.2	17.0482	18.9272	20.8903	21.6353	19.5664	25.302	14.5635	17.3027	20.2688	23.2189	18.6888	20.5214	11.5092	22.3018	27.1756	24.0543	25.5535	23.8352	8.75039	9.71185	8.35037	15.8585	14.6448	15.4751	16.0549	15.5555	15.7998
NM_001034751.1	40.9146	66.5345	34.4332	37.0549	40.5242	28.2535	68.9419	71.5322	41.8847	51.4734	42.6539	33.4983	39.0122	71.2422	35.8134	34.3475	30.768	30.9585	24.8404	24.6638	24.6402	36.3683	38.3654	40.4964	42.6907	43.6808	43.17
NM_001034752.1	31.0416	95.3392	66.1744	77.01	67.0919	43.1215	42.7674	84.4063	68.4461	76.9583	86.0073	45.451	15.7394	61.3376	61.7149	72.4624	57.5294	38.641	51.4886	50.3661	49.543	58.3219	56.7797	56.1174	70.4033	68.616	73.2903
NM_001034753.1	32.3026	39.3847	56.3208	44.963	46.7279	65.4634	32.549	41.4962	41.6813	42.8368	44.2103	51.6891	20.797	40.2159	47.1128	41.2219	47.1879	68.6417	7.87364	8.59271	8.22358	21.9208	18.8109	19.1741	32.7213	32.6936	31.8892
NM_001034754.1	6.60374	8.70903	6.62709	10.2852	8.49892	5.84072	8.99976	7.69307	8.00006	8.41925	9.26591	5.15847	5.14019	6.39165	6.90996	10.3136	5.03229	6.11914	4.52184	3.68607	2.93034	4.53742	4.28659	4.33388	3.93799	4.58729	4.43305
NM_001034755.1	4.83158e-10	0	0	0	0	0	0	0	1.22075e-08	0.17345	0	8.46062e-08	0	0	0	0	0.00329985	0	0.710808	3.85761	3.77125	0	0	0	0	0.000405882	1.2801e-07
NM_001034756.2	24.7672	43.9132	37.6351	37.4869	35.4541	33.8694	25.7552	44.3367	35.6959	38.5633	38.5286	31.7777	15.3662	44.3829	35.7604	37.123	38.131	30.49	13.9213	13.4568	13.6155	20.2351	20.2864	19.4364	20.545	20.4705	19.5905
NM_001034757.1	13.7482	35.6811	39.212	38.6303	40.9719	39.673	18.3599	40.7035	38.7323	41.519	38.2508	41.5726	10.2635	39.5009	35.733	35.6165	36.998	35.4376	21.7858	21.3255	20.5702	26.1145	27.1245	27.0053	29.8478	29.9218	30.0707
NM_001034758.1	15.0826	45.8011	35.6912	36.7837	34.2155	33.2029	23.1863	46.929	45.1412	45.1416	42.561	43.3007	13.2525	32.5674	36.1848	28.8154	31.2396	36.1108	8.98199	8.37113	8.82264	18.6457	17.6278	21.212	22.1272	21.6663	21.2869
NM_001034759.2	86.5219	198.113	154.175	187.972	166.885	128.407	121.69	165.464	156.159	182.872	169.077	128.177	66.1937	140.59	150.859	161.263	145.892	120.021	100.16	101.943	100.043	85.5012	85.451	85.3436	101.085	99.8936	101.924
NM_001034760.2	9.73474	16.8336	8.69973	12.248	8.96829	10.3363	8.20177	20.0264	11.2184	10.7937	13.2117	7.48423	7.80482	19.4695	11.9895	9.10737	8.60593	10.5531	2.93259	2.12012	2.69009	9.23606	9.2928	8.16164	11.7337	11.1633	11.3432
NM_001034761.1	235.817	242.358	207.524	247.942	233.544	194.514	224.181	213.675	204.839	259.181	236.52	185.745	111.229	212.785	220.234	227.702	218.696	204.265	155.12	163.146	158.296	179.728	179.627	178.637	230.112	221.135	220.516
NM_001034762.1	4.7146	0.0236033	0	0	0	0	4.21522	0.0226585	0	0	0	0	4.67572	0	0	0	0	0	0.019734	0.0201944	0.0101468	0	0	0.00928893	0	0	0
NM_001034763.2	347.221	206.536	235.231	218.656	237.309	298.207	269.852	254.902	237.331	245.964	264.745	302.054	163.054	277.07	226.255	201.602	228.516	257.367	68.9353	65.5209	70.7982	63.5009	65.7749	68.6588	65.623	64.3881	65.1344
NM_001034764.1	7.71339	29.5794	18.4258	18.2728	19.7549	16.3477	12.9021	32.5991	21.7429	29.3821	23.8912	19.5208	6.1863	33.0115	19.9299	19.4395	19.1218	14.507	11.5548	12.137	11.8628	17.2041	16.2441	15.9291	16.5523	17.7373	17.1439
NM_001034765.1	7.04063	0.0315758	0	0	0	0.0297116	7.24543	0.0303029	0	0	0.0257841	0	6.34482	0.0294684	0	0	0	0.0873884	5.71069	5.5591	5.41271	0.577719	0.407615	0.584139	0.0259917	0.0261405	0
NM_001034766.2	38.0168	109.269	84.9986	96.5591	85.0318	63.5974	64.9213	99.7839	91.9487	99.9883	90.6549	78.5573	31.2217	89.1963	85.1403	89.8977	89.3602	67.581	55.654	55.0153	55.2922	52.0527	52.7451	52.6384	58.5872	58.4781	59.2782
NM_001034767.2	7.93658	19.3974	29.4997	24.6328	27.368	30.7172	12.9727	22.6413	23.2948	20.2443	23.6949	27.4114	7.85882	24.0489	26.751	22.2062	27.2728	29.679	5.79655	5.82247	6.01645	12.1666	12.3011	12.2035	17.4988	16.0584	16.9572
NM_001034768.2	264.552	472.697	521.353	556.538	521.321	596.289	326.284	778.034	656.362	785.274	695.637	716.392	128.478	903.983	681.987	637.288	659.614	639.996	497.878	499.693	500.188	1087.72	1112.99	1110.32	1490.54	1462.51	1504.24
NM_001034769.1	83.2785	153.403	87.3028	124.486	102.862	72.6874	74.2223	149.859	103.436	124.31	122.791	81.2379	53.2222	133.301	99.4164	109.737	90.9143	64.6658	31.4923	33.1687	31.8066	51.0616	49.0139	50.8237	56.8591	54.9513	55.8763
NM_001034770.1	0.122802	0.14106	0.75661	0.697859	0.953105	0.99486	0.845809	1.38485	1.26718	1.11042	1.80303	0.907842	0.484027	1.06205	0.762062	1.42069	0.644328	0.928136	2.23142	3.24603	3.27363	2.11154	2.27979	1.58908	2.74614	2.81944	2.24106
NM_001034771.1	2.83018	0.0325142	0.121033	0.233503	0.247733	0	2.23177	0.12477	0.136777	0.119808	0.240258	0.0294422	1.16283	0.122158	0.166479	0.104026	0.093334	0.301803	3.51311	4.22473	4.21443	0.510384	0.272045	0.35911	0.335802	0.320933	0.433255
NM_001034772.1	152.545	664.188	578.249	689.749	632.134	477.277	238.298	613.325	665.515	725.42	652.763	477.272	148.036	423.97	572.009	622.431	570.217	459.291	193.316	200.812	191.348	396.773	404.609	397.463	439.987	444.786	441.182
NM_001034773.1	0	0.481724	1.49568	0.797927	2.00533	1.12969	0.525735	0.757671	0.769344	0.89502	0.972291	0.399309	0.222502	0.632976	1.79428	1.33704	1.2879	1.25032	0.314298	0.472753	0.225443	1.1568	1.8094	1.79482	1.39335	1.22767	1.4123
NM_001034774.2	3.71378	0.128297	0.237307	0	0.303436	0.241399	2.01534	0.245954	0	0.314051	0.261153	0.231675	1.75573	0.298698	0.380856	0.135407	0.304512	0.294782	5.41664	5.19835	4.14307	0.783206	0.622394	0.488418	0.644997	0.72092	0.541693
NM_001034775.2	2.67112	3.69629	2.2161	2.26548	2.5998	2.79815	3.38643	5.08868	3.08172	2.67155	2.24633	2.62108	0.920106	4.7791	2.56286	3.60992	2.8993	1.1006	1.15373	1.63431	1.13708	1.6915	1.97822	2.00971	1.50294	1.13355	1.32412
NM_001034776.2	10.9378	59.8364	77.2081	88.4548	83.0984	45.4973	113.519	125.983	146.441	163.532	175.711	111.97	13.7168	37.3059	71.1016	91.0584	76.3748	50.0091	64.7269	69.7617	64.6276	80.5699	81.7381	79.9456	92.1438	89.0779	90.6653
NM_001034778.2	1.1497	1.38798	1.1948	1.94484	2.60351	1.42396	2.22242	0.384311	0.396006	1.01456	1.71994	1.17014	1.69892	0.813757	0.874597	1.47107	2.10673	0.963106	0.43439	0.756134	0.707146	0.444615	0.430719	0.359416	0.805835	0.628278	0.62119
NM_001034779.2	12.5161	12.4673	12.0021	13.5494	12.5751	12.876	12.6092	17.7406	9.484	12.0609	12.3468	13.2363	4.61306	12.8436	9.92499	9.64088	7.45237	14.4541	10.9553	10.779	10.5005	9.70951	11.6399	7.69214	9.95531	10.09	7.85142
NM_001034780.1	1.3427	3.36543	4.68744	5.51944	4.16055	3.10833	1.24528	2.03701	3.39609	2.83019	2.97921	1.93034	0.280358	1.53876	3.74041	3.17612	1.94785	1.8516	0.592338	0.737524	0.752065	1.54143	0.714239	0.99645	1.52835	2.01889	1.07122
NM_001034781.2	127.021	252.388	235.887	264.542	245.706	218.272	198.843	244.382	251.852	268.563	239.689	228.529	125.115	267.677	239.511	242.01	260.8	224.609	99.823	100.894	100.914	132.528	136.354	136.493	159.82	153.103	156.852
NM_001034782.1	3.60283	6.89648	6.77032	6.1695	6.775	3.99049	5.46067	8.09893	7.42181	6.94074	8.92837	5.73476	1.66711	5.79222	6.99734	6.1777	5.63176	4.51302	7.29602	7.02248	7.37779	4.96098	5.14908	5.59677	6.3094	6.08581	6.58996
NM_001034783.2	1774.44	4185.76	4639.12	4369.64	4352.17	4653.38	1350.37	4262.13	4409.52	4386.01	4086.8	4928.64	904.281	4557.59	4742.1	4518.03	4646.64	4719.32	1050.09	1075.61	1074.97	2300.54	2326.24	2338.63	2707.34	2670.14	2745.33
NM_001034784.2	112.979	82.3988	78.9975	92.1454	83.3161	85.3202	100.18	89.4841	94.2611	102.143	90.9378	97.1203	76.5638	85.3478	89.9674	95.7046	85.7128	79.6961	43.365	38.193	38.7357	29.7378	30.0766	30.4237	36.0104	32.4911	32.4909
NM_001034785.2	0	0	0	0	0	0	0	0	0	0	0	0	0	0	0	0	0	0	0	0.0493052	0	0	0	0	0	0	0
NM_001034786.2	41.1099	21.119	18.3807	23.8017	20.53	19.4222	62.5655	25.5935	15.3503	25.3183	23.4624	15.4163	84.0791	32.9032	15.2878	16.4518	15.4419	16.205	10.3775	11.753	11.0416	16.9122	15.739	14.8287	12.8163	15.684	16.3959
NM_001034787.2	16.6567	38.5339	29.2426	33.5503	28.6268	28.6135	16.1091	37.1453	28.1884	27.9241	27.4071	28.2874	12.785	33.2536	32.6536	34.7606	23.7488	30.7522	9.88358	9.66292	9.78496	17.2895	18.8881	18.6104	19.0866	19.2427	20.0821
NM_001034788.2	3.05475	0	0	0.0681481	0	0	10.7312	0.109345	0	0.0698033	0.0464578	0	3.79374	0.0965437	0	0.060283	0	0	11.9786	11.0412	12.2655	2.23031	1.86112	2.12944	0	0	0.0480956
NM_001034789.2	32.254	17.1961	15.981	15.2661	15.4026	14.2279	30.5022	19.56	16.9349	18.5673	17.9382	17.2267	25.2312	22.2918	16.5722	16.3044	15.0987	16.584	8.05866	7.51014	7.84561	8.0014	7.94306	8.04195	7.49645	7.58681	7.43762
NM_001034790.2	96.5178	188.646	189.996	196.877	178.35	151.306	152.89	167.657	200.089	203.901	202.569	156.423	49.7037	93.3123	136.944	137.894	131.455	127.654	73.2572	73.728	72.5789	163.068	170.073	170.946	196.073	189.188	186.823
NM_001034791.1	75.9991	69.3776	61.9404	74.7842	59.8326	61.1908	67.27	61.0267	61.6584	70.5723	62.9213	56.9265	50.9488	70.5919	73.564	68.3266	70.2636	61.6699	40.2316	37.2817	36.0813	50.8794	53.7182	51.5663	63.9224	57.5764	61.6182
NM_001034792.2	45.3507	57.7212	54.4933	55.8042	52.6864	47.9733	17.4513	22.6201	22.14	24.8671	20.3178	23.3011	18.9192	25.0533	24.2657	21.88	20.1839	29.1995	12.3518	11.9577	9.56748	25.7387	19.8798	24.0204	26.0219	27.2223	32.5547
NM_001034793.1	10.008	23.1642	19.3123	17.7953	20.0253	13.5442	12.0866	21.3099	21.6078	14.8272	17.0507	14.7992	6.20345	22.4245	19.6383	18.3242	18.3432	14.1375	6.49247	5.60402	5.95291	11.7775	12.8165	12.0452	15.0694	13.8925	14.1833
NM_001034794.2	127.779	65.6569	54.0086	50.0464	56.7567	60.9047	100.152	67.2514	56.1423	56.4761	61.4974	66.5253	93.1831	78.2502	56.9111	57.4224	56.7142	63.4303	57.6173	59.1719	58.05	14.4863	15.8893	15.5329	19.6158	19.0158	17.7067
NM_001034795.1	5.74227	27.6115	25.0998	21.7787	20.3941	24.2331	7.59645	23.7285	19.4845	18.5359	16.6518	20.3139	4.22193	30.9612	23.6519	16.8685	20.3378	19.6252	19.4802	19.8298	20.8001	21.747	20.9204	20.1104	27.092	27.2958	24.2822
NM_001034796.1	13.4621	33.0642	33.5536	33.0458	33.0273	31.2839	26.1696	31.4664	33.903	34.9314	35.1789	28.5993	17.1751	37.814	31.5464	29.0924	30.5973	31.5209	16.3907	16.5701	17.6871	20.845	22.5511	21.4762	23.0668	21.7276	24.8354
NM_001034797.2	379.457	372.28	227.589	325.287	252.865	171.229	385.427	414.339	276.829	337.163	302.607	227.532	321.122	373.863	266.56	276.577	267.343	198.181	112.459	112.769	120.461	129.741	130.066	125.959	170.041	165.504	170.895
NM_001034798.1	3.19214	4.51329	5.34227	6.65634	6.13168	4.42148	8.1623	3.29876	4.33845	4.72072	4.42035	3.59874	3.33797	4.03592	5.23231	5.65531	5.77428	3.26181	3.8394	4.20636	3.80249	1.47765	1.66692	1.47636	1.64968	1.59644	1.17358
NM_001034799.1	0.141378	0	0	0	0	0.111441	0.034145	0.0757541	0.0823465	0.0483494	0.0322155	0	0	0.110477	0	0	0	0	0.0823812	0.117965	0.101706	0	0	0	0	0	0
NM_001034800.1	335.196	239.142	218.227	229.796	224.097	191.223	217.529	231.908	227.202	241.099	241.855	189.804	190.65	204.659	226.075	254.593	211.893	190.983	96.285	91.8994	90.0732	154.556	150.185	160.208	183.232	177.613	182.425
NM_001034801.1	7.61922	39.9431	18.1614	23.9767	19.0485	14.5042	15.5903	35.2962	15.8657	23.0198	24.3738	12.4798	4.38808	57.1854	18.8795	24.2785	18.8399	16.6552	21.1754	21.8101	21.2006	25.0375	25.8427	25.2172	29.2402	30.1166	25.4023
NM_001034802.1	3.51171	7.57493	24.5691	9.88406	20.0042	36.855	5.55931	11.514	17.5624	11.6718	15.6662	40.0742	4.57462	6.96155	18.1457	15.0945	27.7047	50.4722	9.37446	9.95198	9.36442	6.83066	6.089	5.77645	12.3443	12.9132	11.3777
NM_001034803.2	25.6667	45.7234	43.2773	41.8924	42.8748	38.0952	39.1526	53.461	42.3322	49.804	46.4963	45.6994	29.5246	52.4979	43.6061	39.81	43.6056	43.7947	30.2418	29.4794	28.2077	31.2864	30.9013	30.0524	34.8794	36.2063	36.52
NM_001034804.2	19.3986	14.5895	14.4801	14.8715	14.3792	14.443	17.4769	16.4664	13.9237	14.1126	14.7859	14.2729	10.0814	17.9116	17.9324	15.2737	15.8171	17.5258	6.89073	5.64478	6.44262	7.17195	7.73294	7.61369	9.07668	8.131	7.62045
NM_001034805.2	49.1997	77.0109	57.7372	77.3506	64.8134	51.61	57.5177	74.6426	61.2105	82.3962	66.2509	57.1093	27.2007	73.2543	63.8305	64.9088	61.4636	64.2849	36.3495	35.644	37.7639	45.4496	48.3195	50.0277	53.2718	53.7653	52.591
NM_001034806.1	0.120604	0.179649	0	0.107388	0	0	0.194061	0.0430805	0.0468305	0	0	0	0	0.293147	0.0519804	0.0952307	0	0	1.0235	1.0805	1.04199	1.22874	0.971931	0.891677	1.71265	1.56479	1.46748
NM_001034807.1	0	0.308302	0	0	0.145651	0	0.131001	0	0	0	0.12449	0	0	0	0	0	0	0	0.435763	0.705722	0.328328	0	0.220746	0	0.183963	0.0645862	0.263178
NM_001034808.1	5.76154	13.6373	13.0434	11.6715	14.6229	13.4695	6.42475	14.5651	11.85	11.9535	13.2735	14.4339	5.35109	12.0095	13.6308	14.2442	12.55	12.1559	2.48178	2.56542	2.28815	6.66474	6.91231	6.96704	8.01921	8.20549	7.97035
NM_001034809.2	50.603	128.762	101.129	133.818	111.445	85.6338	59.3446	94.6666	74.5995	101.388	95.3976	66.9595	24.6728	83.8557	82.9248	92.6262	80.9652	63.2924	59.3834	60.1838	56.1779	96.1866	98.5097	101.596	115.224	120.226	116.687
NM_001034810.2	74.8676	124.529	84.0294	110.232	94.8993	67.5022	69.6614	113.033	94.129	122.293	117.084	74.739	37.1838	71.1424	86.078	104.19	80.0273	59.7856	29.8194	29.4894	30.2411	29.8351	30.7621	30.9155	35.3139	34.7562	36.2216
NM_001034811.1	7.51103	13.3799	9.58451	14.3007	12.6888	11.1529	10.3919	16.0225	15.2037	16.6111	15.4966	14.2891	5.78323	13.5398	16.0809	14.9919	14.4039	10.7477	7.54753	8.09569	7.87418	7.03989	7.63033	7.18989	9.70155	7.73027	9.17972
NM_001034812.2	222.94	276.664	251.556	246.422	254.551	246.841	236.141	252.768	245.431	249.15	246.806	242.262	101.346	248.099	277.191	270.48	260.881	256.904	83.9312	82.4817	83.6474	117.751	117.152	118.504	149.174	145.087	148.222
NM_001035008.2	1296.76	2577.43	2706.73	2432.32	2588.9	2949.23	954.878	2515.34	2450.78	2584.63	2370.05	2884.16	735.531	2653.33	2576.21	2562.29	2538.12	2932.96	585.941	592.997	595.104	1273.63	1293.16	1286.25	1540.88	1499	1500.23
NM_001035009.3	25.4455	33.581	107.198	34.7817	72.7706	183.463	127.053	89.0519	136.43	26.5829	46.2196	343.243	117.633	121.169	220.78	137.336	251.776	490.78	22.3793	21.4809	21.1104	159.147	164.727	161.431	152.849	151.723	153.612
NM_001035010.2	116.733	162.515	163.392	148.504	151.191	194.887	171.696	173.715	158.042	147.473	150.32	190.95	79.3397	204.827	146.956	140.195	155.695	174.655	154.957	159.933	155.439	92.5142	96.0222	95.3604	94.6548	94.5609	96.8035
NM_001035011.1	17.1304	2.97667	2.22939	1.84363	1.82989	1.51839	13.775	3.47827	1.27637	1.47362	1.33306	0.784751	14.7548	4.55214	1.94351	2.73147	2.45172	1.48874	3.20536	2.85167	2.75397	4.78306	4.94482	4.83477	7.24515	6.42637	6.13492
NM_001035012.1	4.39868	10.0982	7.25742	8.57578	7.74065	6.29965	6.70416	8.02348	5.76834	13.7817	10.5706	6.44648	4.85939	12.3561	13.5013	12.5872	11.7058	7.83976	0	0	0	0	0	0	0	0	0.142678
NM_001035013.2	1.36445	16.6827	9.13499	14.1695	10.658	11.1969	0	7.13058	1.47221	0	0.560441	3.61013	1.27481	25.3289	15.3974	15.9035	18.0775	18.3354	2.86647	3.44087	2.98486	14.3708	12.3814	12.052	14.9349	13.7781	12.8947
NM_001035014.2	2786.2	5884.97	6577.62	5936.76	6460.42	7013.42	2123.81	5850.57	6078.55	6401.89	5853.73	6854.54	1722.77	6248.06	6165.63	6068.32	6449.94	6757.13	1532.52	1541.37	1522.12	3292.02	3307.28	3283.5	3757.16	3678.4	3713.09
NM_001035015.1	2.72006	6.21677	5.37412	7.5446	6.20165	3.52242	10.5878	19.9868	15.6181	19.8124	18.7381	13.0753	5.27997	10.971	12.3646	10.9472	8.87546	8.82145	1.4307	1.71392	1.80429	2.73189	2.65239	2.02221	2.67505	2.53837	2.9213
NM_001035016.1	0.230521	0.276935	1.033	0	1.66688	0.392875	0	0.785005	0.596011	1.12718	0.774266	0.899956	0.277328	0.494294	0.774055	1.15447	1.83934	2.32281	0.0810644	0.240189	0.362896	0.41736	0.114127	0.1704	0.237996	0.722295	0.427776
NM_001035017.1	50.2208	650.707	368.001	404.425	362.654	365.357	73.5388	581.802	355.206	398.836	418.772	310.948	19.8177	659.245	367.796	401.84	355.832	335.501	45.6024	45.3835	43.6204	417.414	414.733	413.992	508.184	497.218	505.699
NM_001035018.2	82.0084	190.106	157.197	172.005	162.966	149.753	82.7868	174.526	151.422	165.664	135.67	143.301	60.3032	193.132	141.939	135.804	148.473	138.435	52.2047	56.0246	52.6905	65.1792	66.3598	66.0533	78.471	79.326	79.3063
NM_001035019.2	8.28218	3.45438	2.00891	2.44967	1.67714	1.35532	12.8058	3.30946	2.41265	2.17424	1.87962	1.36517	12.39	4.51681	2.4401	2.45883	2.31468	1.74825	26.5609	26.4979	27.2954	3.41575	3.85567	3.60275	3.9202	3.60045	3.94456
NM_001035020.2	1.20775	8.51728	13.0956	10.4572	9.79792	14.1909	8.64673	13.6253	10.1546	9.87885	10.2867	12.2444	0.467581	6.83683	7.85923	5.73133	9.30932	13.1127	4.17603	3.97772	4.58605	5.67297	5.55198	4.41589	9.21626	8.96813	7.68096
NM_001035021.1	0.320436	0	0.697831	0	0	0.468228	1.4351e-09	0	0	0.78524	1.11466e-09	0	0	1.10975e-07	0.830659	0	0	0.397258	0	0	0	0	0	0	0	0	0.390301
NM_001035022.1	4.65705	36.8404	25.313	25.8648	23.2973	23.3907	12.0536	34.9054	22.6537	24.2079	22.1218	22.7756	5.74296	46.6477	24.2896	24.3774	24.8176	23.2623	11.8779	11.8854	11.6692	26.2776	26.3496	27.3953	30.0885	31.7698	29.9152
NM_001035023.1	21.2501	44.1892	33.7731	28.4565	25.6342	23.8104	26.9333	49.2164	38.2359	29.5499	24.466	28.8244	16.3219	64.1021	42.6166	32.0267	33.7624	31.9783	25.1454	24.7216	25.7365	50.07	49.3562	52.1796	49.5103	50.5098	49.8801
NM_001035024.1	37.4934	79.9015	64.1499	68.0621	63.3853	51.0975	38.1457	77.7201	59.4167	65.6136	70.2115	50.0861	17.446	68.0071	58.4399	61.3364	53.7319	50.8777	23.6358	23.5318	24.304	50.3973	47.434	48.1384	59.8799	57.4405	59.4564
NM_001035025.2	0	0	0	0	0	0	0	0	0	0	0	0	0	0	0	0	0	0	0	0	0.0384424	0	0	0	0	0	0
NM_001035026.1	0.73345	3.50915	3.15001	3.34903	4.56992	5.16924	4.6823	4.56486	2.58828	3.35026	4.00405	5.35212	1.44987	3.1123	3.89357	3.16493	3.9662	3.71016	1.43982	1.78107	1.50631	1.53975	1.62583	1.59753	3.2691	1.70918	3.07108
NM_001035027.2	4.79603	0.26946	0.258273	0.0532802	0.132881	0.17504	3.17097	0.0981559	0.0994943	0	0.228063	0	0.185313	0	0	0	0	0	0.165548	0.218005	0.294309	0.116988	0.0608879	0.0676226	0.0274662	0.0762654	0
NM_001035028.2	71.4427	508.244	530.532	509.271	514.389	545.882	123.526	491.359	459.195	471.546	439.626	473.585	60.0439	566.899	471.599	447.338	479.967	457.446	119.213	119.19	117.9	239.549	241.724	239.161	288.562	279.173	284.008
NM_001035029.2	31.8726	51.9379	46.3041	58.5322	45.0569	46.8443	26.7776	52.1951	48.923	56.6396	46.9389	42.7303	20.51	46.1729	51.2497	53.157	48.6928	35.8889	24.6919	28.1042	25.8314	25.7791	25.2911	27.5597	38.301	33.7595	36.9967
NM_001035030.2	0	0	0	0.112094	0.172699	0.18043	1.25348	0.259746	0	0.0905713	0.228712	0.00519801	0.275272	0.176315	0.297153	0.202155	0.467419	0.314044	2.55935	2.69848	2.61804	4.02642	3.93304	3.86373	5.10044	5.20146	4.93048
NM_001035031.1	9.29796	28.1651	24.6579	24.0783	22.8731	23.2471	14.56	26.4455	26.6838	26.2628	23.2886	24.653	10.3295	30.0592	20.8949	22.4745	25.9677	25.6558	25.6396	24.0702	21.8816	13.0109	13.3243	15.5333	16.503	15.6975	17.0841
NM_001035032.2	54.8085	113.446	82.844	94.6125	84.7426	86.7379	113.757	102.413	84.5069	94.2893	85.2466	82.3757	47.3504	124.06	85.0139	86.446	86.7756	95.7633	60.3814	64.0889	60.7264	57.3516	56.9768	58.0573	73.2734	73.1091	70.4821
NM_001035033.2	0.402918	0	0	0	0	0	3.34684	3.55704	6.38737	6.95844	4.02531	3.13374	1.9059	3.28285	3.64141	6.05523	4.93982	3.36314	0	0.0589539	0	0	0.0491993	0.0630913	0	0	0
NM_001035034.2	26.2931	77.6741	62.0907	65.8547	56.7496	46.0679	35.02	69.9143	63.7594	73.3807	64.2071	52.346	20.7445	76.6324	61.9805	62.4117	53.1764	55.7579	34.0156	33.4348	32.5987	48.8583	48.947	48.6022	54.3337	51.9414	54.756
NM_001035035.2	6.3829	10.3307	9.17946	12.0176	10.5479	8.03663	6.09054	9.52253	9.69577	9.4233	9.69233	8.42513	4.32212	8.11745	8.99304	11.6552	8.42523	6.66266	1.58698	1.5431	1.18716	2.87252	2.75146	3.04039	2.59758	2.54748	2.57379
NM_001035036.2	0	0	0	0	0	0	0	0.0644852	0	0	0	0	0	0	0	0	0	0	1.35746	1.66688	1.3701	0.110848	0.265737	0.193205	0	0.066168	0.11374
NM_001035037.3	9.3398	33.3637	29.0829	28.6845	30.0051	26.3308	14.2214	27.9509	28.83	24.6572	25.2368	25.6034	8.54783	28.7238	30.4415	25.4771	26.3651	27.7369	8.87167	7.89256	8.71908	16.4278	18.4587	16.0456	18.4496	19.3151	18.5038
NM_001035038.1	15.9433	36.9939	33.954	36.2351	35.1065	30.9729	15.6154	33.1919	31.8376	38.2231	33.0446	35.3978	11.4491	31.9385	31.439	33.0131	32.0507	28.6179	10.8867	11.105	9.7263	21.0593	20.459	20.4718	23.5467	22.7928	24.5693
NM_001035039.2	7.06053	7.67376	8.56116	7.6897	7.31286	8.33904	6.82631	7.93492	8.02159	8.96301	8.04399	8.10516	5.70992	8.13475	7.51964	6.30328	7.15672	7.64027	3.16158	3.80619	3.37325	5.65677	5.5785	5.70566	6.54237	6.44266	7.18209
NM_001035040.2	3.90103	17.172	15.6284	15.7391	15.8795	14.6084	8.95053	21.574	19.5115	16.6236	19.0903	17.7175	2.87631	14.9845	15.2344	15.6333	15.6965	14.2212	10.3549	9.77576	10.119	10.4767	10.6227	10.2372	11.6561	10.9907	12.5186
NM_001035041.1	11.001	13.8605	14.2707	16.5074	13.8795	15.5632	11.4437	17.7555	16.8756	17.4653	18.8041	17.9082	9.28164	20.5106	17.906	17.0853	17.0396	17.7409	10.48	10.1548	10.5684	16.0129	15.4495	15.0188	15.1124	14.3708	13.5141
NM_001035042.1	0	0	0	0.282348	0.477641	0.163113	0	0.0691848	0	0	0	0.121757	0.0362033	0.067271	0.336927	0.50227	0.422677	0.086	0	0.118682	0.0793246	0.17643	0	0.063239	0	0.0757658	0.241615
NM_001035043.1	2.47972	33.2993	29.5235	24.0608	30.5976	33.5876	2.80768	20.7323	15.1347	17.6482	17.0544	19.4553	0.296219	6.65896	4.34421	3.46866	5.46385	5.77771	2.18165	2.53798	2.7747	9.27409	9.01888	10.0171	12.2543	12.1157	12.5009
NM_001035044.1	12.494	40.0686	35.7172	41.1269	39.6521	32.2222	32.2477	41.4739	37.652	38.1923	36.1376	36.8755	13.626	38.239	36.0301	36.0154	39.6226	29.5209	18.1293	17.7372	16.9774	26.3478	24.29	26.5106	28.8933	26.6067	26.4525
NM_001035045.1	7.17974	2.11393	2.0373	2.92412	2.18797	1.84419	11.2083	2.09285	2.15993	2.32018	2.66347	1.35297	6.57746	2.09746	2.19078	2.84005	1.81566	1.32188	4.99923	5.493	5.08394	6.8723	6.70275	6.78514	7.40394	6.95702	7.03543
NM_001035046.2	384.895	177.104	125.432	147.163	123.029	92.7914	482.536	201.486	160.939	184.953	155.92	162.041	194.34	190.309	145.462	145.537	145.258	125.682	173.339	165.8	168.5	72.0393	71.3168	77.9161	80.8849	82.6824	83.9606
NM_001035047.1	58.1706	95.0884	69.2252	85.3661	79.4866	49.7186	93.7711	99.238	70.9677	85.359	95.2731	59.8361	44.1846	81.2273	73.5896	80.8417	65.6591	50.9105	45.6805	45.2917	44.8707	50.524	50.821	52.4664	54.019	50.8652	51.9226
NM_001035048.1	0	0	0	0	0	0	0	0	0	0	0	0	0	0	0	0	0	0	0.114927	0.186793	0.0742532	0	0	0	0	0	0
NM_001035049.2	3.06435	12.907	15.3653	17.4082	15.9021	16.6897	7.55955	14.4426	16.0059	16.5942	17.9661	14.0587	2.90957	11.7502	15.5773	15.2959	17.0476	13.2097	6.79077	7.47039	7.08022	12.4306	12.9639	12.4496	12.989	14.1593	13.3928
NM_001035050.2	0.0331957	0	0	0.0443251	0	0	0	0	0	0	0	0.0334764	0	0	0	0	0	0	0.108247	0.0950007	0.159176	0	0.0290282	0	0.0305489	0.0153514	0.0155859
NM_001035051.3	31.9542	56.0086	41.0592	43.852	41.4239	41.4578	38.7312	59.408	48.2706	49.5091	44.8599	43.2755	29.3956	67.4653	46.2252	44.3846	42.3062	39.7549	18.5896	18.4376	18.0145	37.5822	37.2013	36.8445	41.2952	40.8144	41.5141
NM_001035052.1	48.3451	84.0279	69.6104	78.6069	71.7166	66.833	48.7069	81.9529	75.3987	87.2194	61.2818	67.0531	41.6204	95.8214	77.0616	76.3216	77.9973	79.0782	35.1284	34.5249	33.9043	52.13	53.7631	51.5358	62.4164	62.5455	64.4595
NM_001035053.1	8.01186	15.4439	15.729	21.4712	15.7387	16.1825	9.07815	16.3458	15.5817	16.9703	17.3213	15.8673	5.72868	18.0432	15.4159	13.9452	17.2488	16.8601	6.22869	4.67121	5.13878	8.7849	10.0827	10.7685	13.9715	12.7045	12.2184
NM_001035054.2	0.0316928	0.0353961	0	0	0.100478	0.0333203	0.0612636	0	0	0	0.0288938	0.0319751	0	0.0330254	0.0902224	0	0	0.0653054	16.3404	16.8984	16.1873	0.385417	0.430738	0.490549	0.350313	0.402551	0.233554
NM_001035055.2	0.263917	0	0	0	0	0	0.226809	0	0	0	0	0	0.427668	0	0	0	0	0.0302066	0	0	0.0984757	0	0.0768611	0.154682	0	0.13557	0.137678
NM_001035056.1	58.9238	105.724	62.3613	78.4219	67.4082	48.5513	80.4569	100.107	69.8562	86.6641	78.568	60.2162	62.9923	97.4391	62.7094	72.9798	62.5003	52.1617	39.5749	42.4583	43.6468	47.2914	49.8311	48.883	58.0336	58.5679	59.1862
NM_001035057.2	5.51216	0.450245	0.983395	0.452722	0.605227	0.424983	11.647	0.473719	0.485475	0.564797	0.738854	0.896547	2.40003	0.380251	0.743588	0.682247	0.732363	0.669474	14.669	14.8974	15.103	0.734187	0.833788	0.998887	0.820236	0.768587	0.64462
NM_001035058.1	27.1119	68.7604	44.4552	64.85	54.7043	36.788	30.3307	66.594	52.8192	52.6173	67.232	36.0351	16.2135	39.0845	50.1315	60.2205	45.6807	37.0629	12.338	13.1162	13.353	29.9477	28.0766	29.8816	31.2134	31.0461	31.6101
NM_001035059.2	51.0118	46.776	45.9791	46.3902	45.9097	40.6254	44.047	40.6799	45.7385	54.474	48.0512	42.8816	27.9594	44.0741	46.9236	49.1193	43.7282	47.8108	31.9852	35.0778	31.0473	36.843	33.4164	36.58	41.5445	39.4803	37.5497
NM_001035060.2	12.8562	48.6163	33.1931	37.9173	37.5964	26.516	17.6578	44.8944	36.708	37.1162	34.8834	26.395	8.95449	33.4172	32.4328	34.4864	28.5404	23.9125	9.56204	9.72043	9.74199	19.7999	19.7398	19.4266	24.605	23.6826	25.299
NM_001035061.2	31.0049	32.9916	34.9701	33.3371	31.485	34.4351	15.6267	20.2984	17.4919	18.7816	19.1724	19.2796	13.0598	16.9222	19.3527	18.1779	17.4849	20.9303	11.3642	11.3679	11.322	15.9122	14.8066	15.8513	18.8701	19.7237	19.5503
NM_001035062.2	43.4089	43.1237	33.6186	31.4162	32.969	35.0007	44.5843	32.4666	23.4863	23.3128	22.7442	26.0039	31.6122	44.5905	33.3043	26.5769	32.2756	35.521	36.3957	36.1148	36.4215	42.1289	44.2464	43.5095	41.5527	45.205	44.1636
NM_001035063.1	27.8863	22.5424	17.248	16.059	18.2764	19.8051	64.325	35.1532	26.8609	25.7557	29.1406	28.3109	29.0497	42.6008	25.4036	24.7579	26.511	27.8241	55.6125	58.775	55.7355	30.9141	32.2302	31.6669	35.5075	35.3649	35.4136
NM_001035064.1	11.6653	7.86159	8.95723	10.4427	10.5339	12.927	16.0746	15.3716	13.7601	15.7949	13.4765	18.2294	9.38115	16.5902	15.36	12.2526	14.9463	17.5923	5.97544	6.32494	6.17558	7.06519	6.54781	7.13366	7.52927	6.7074	6.39127
NM_001035065.2	105.996	302.831	230.723	295.872	249.122	200.811	148.641	273.056	237.355	268.155	250.126	195.719	47.3662	238.209	225.301	249.307	228.57	191.663	105.012	107.239	106.552	163.76	166.135	162.584	194.842	202.837	195.763
NM_001035066.1	59.4185	117.842	87.3076	95.7463	89.3675	76.3336	90.7076	118.313	94.5443	105.162	104.803	83.9738	58.7852	102.314	87.1037	93.4439	84.3718	76.9204	86.4184	85.2161	85.506	75.8252	78.5627	77.9501	84.6922	84.7211	83.9768
NM_001035068.2	0	0	0	0	0	0	0	0.000470977	0	0	7.95865e-07	2.00375e-09	1.27233	2.0541	1.74419e-05	0	0	0	0	0	0	0.276746	0	0	0.911218	0.377009	0.66178
NM_001035069.2	1.78078	6.42349	8.75926	8.21676	6.83145	8.37166	4.75295	6.54232	7.33249	8.73774	9.09149	9.49561	1.67669	8.13192	9.32558	9.68577	7.01752	7.04113	2.51435	3.37573	3.52065	5.19016	4.75929	6.3442	4.86182	5.69311	5.90042
NM_001035070.2	2.77044e-10	0	0.19604	0	0.066166	0	0.0934808	0.373819	0.170311	0.277497	0.606734	0.751959	0.351673	0.195306	0.393351	0.35945	0.396188	0.370764	0.030058	0.265978	0.0433339	0.000995581	0.145152	0.000397189	0.131576	0.154849	0.247273
NM_001035071.1	0.0220922	0	0	0	0	0	0.0213795	0	0	0	0.0403071	0	0	0	0	0	0	0	0	0	0	0.0281995	0.0578992	0.0291212	0.0202844	0.0510134	0
NM_001035072.2	1.19492	0.0300148	0	0.0717988	0	0	4.77444	0	0	0	0.0245128	0	2.17016	0	0	0	0.056912	0.0553889	4.31751	4.60574	4.0615	0	0.0117416	0	0	0.0372664	0
NM_001035073.1	12.7148	49.1169	46.6752	47.0898	47.5469	39.0838	16.1501	42.9521	38.7107	45.2456	52.5586	37.5849	6.54559	36.1332	39.2283	41.8499	38.6709	37.7372	12.7181	12.7906	13.5983	27	27.1019	27.3807	30.1506	27.9771	28.5864
NM_001035074.1	64.9405	307.906	240.516	276.68	250.76	203.812	123.211	269.582	250.123	263.984	238.223	203.816	74.7536	249.868	229.349	238.958	247.45	199.904	18.9375	21.1347	17.0012	29.9175	32.0324	29.8314	44.6921	44.6535	45.1599
NM_001035075.1	0	0	0	0	0	0	17.4632	0.420064	0	0.281983	0.138406	0.05878	0	0	0	0	0	0	2.02924	2.5125	2.64858	0.670021	0.255429	0.350632	0.324907	0.20857	0.618211
NM_001035076.2	31.38	72.4982	74.0178	67.7515	67.8821	89.1355	126.924	76.2134	90.9925	77.0796	63.8837	94.8481	66.8418	87.0372	88.9001	72.7502	88.3618	93.537	39.9576	42.3772	37.3212	20.3561	18.292	19.3566	27.1458	25.8097	24.8997
NM_001035077.2	44.5033	51.5684	56.0597	58.18	56.2483	53.219	36.0857	54.665	52.7281	50.3139	58.2037	54.314	35.3954	43.5575	58.5019	57.6278	54.1452	64.5302	12.461	11.4133	11.841	28.9108	28.4983	29.1051	36.6059	36.1097	36.9721
NM_001035078.1	13.3	19.2185	15.6108	15.1571	16.4111	12.2188	20.1421	36.7321	27.6844	32.5408	33.2228	21.3285	20.9252	44.1986	42.6076	46.9319	36.5372	34.7111	16.7442	14.3861	15.8909	22.3698	22.6094	23.4568	27.0304	25.6264	25.3862
NM_001035079.2	2.65032	5.28666	11.1109	7.59493	9.59735	11.0848	4.8534	13.6228	16.1865	13.2338	10.7952	11.6292	5.05324	31.0567	12.333	7.82778	9.01586	10.3937	1.41652	1.43705	1.62975	0.459937	0.393401	0.384487	0.0236416	0	0
NM_001035080.2	1.31292	5.23533	4.24083	4.48582	4.96286	3.71201	3.19762	5.53734	4.86903	4.47218	5.88745	4.1147	1.83586	5.55528	3.90386	4.14519	4.34798	3.2454	2.55329	2.76787	2.85862	3.63108	3.54616	3.80786	3.61497	3.48343	3.33488
NM_001035081.1	0.110659	1.99168	0.263458	2.16673	0.807397	0.510909	1.71381	2.11783	2.31367	1.69241	1.67894	0.442647	0.542641	1.16393	0.71777	0.62197	0.665723	0.246427	0.592875	0.942348	0.251979	0.752552	0.473974	0.340585	0.43534	0.723499	0.575814
NM_001035082.1	324.498	374.487	274.599	319.987	284.83	231.195	327.44	385.084	288.089	330.145	309.87	264.394	230.826	381.414	291.442	295.473	278.635	244.122	161.13	164.437	162.297	161.689	158.878	159.418	185.764	188.941	188.939
NM_001035083.1	52.1691	72.0949	51.6737	73.3269	63.4826	39.3208	66.1738	65.0546	59.3134	71.9889	69.3603	41.8921	27.4768	53.7572	55.1817	66.7227	52.9074	34.8846	33.3631	36.6996	37.2366	42.308	42.1829	42.2898	42.03	41.8017	43.0026
NM_001035084.2	0	0	0	0	0.273847	0.356484	0	0.138697	0	0	0.143222	0.45651	0.193659	0.166289	0.0853752	0	0.167426	0	0	0.09226	0.0777664	0.385218	0.51732	0.66699	0.570696	0.585062	0.55517
NM_001035085.1	20.4214	143.174	157.423	147.906	160.26	149.972	49.4069	130.4	148.296	119.506	122.35	156.337	19.7571	133.055	142.726	138.163	152.949	142.028	48.9853	51.9515	50.5042	128.048	129.007	129.58	145.801	143.915	147.815
NM_001035086.2	0.528225	0.0537422	0.0496987	0	0.0508668	0.0505168	0.185255	0	0	0.131391	0	0	0.0537865	0	0	0.0568568	0	0	44.7799	46.2235	43.9554	9.23107	10.0093	8.91757	12.4053	12.6163	13.0976
NM_001035087.2	92.9341	85.3563	58.5883	54.3021	58.793	59.7622	83.4502	96.9271	60.8054	65.817	64.6624	67.6096	72.514	113.688	59.1844	56.5817	56.6786	59.6737	17.2192	16.1522	17.3833	26.9274	25.8628	26.3826	27.593	26.8101	27.1747
NM_001035088.2	94.557	51.3267	41.6798	42.9187	41.5135	36.9105	92.2861	59.2842	39.9006	45.3002	48.5164	42.598	72.1261	61.6778	41.1676	38.7654	38.0445	37.3096	48.7087	47.6067	48.4629	26.4239	27.5651	27.5937	35.8507	35.4232	34.3977
NM_001035089.1	67.8824	106.52	69.184	84.7462	76.9107	55.7633	55.3152	100.414	66.6841	78.8057	85.3356	65.0206	42.928	68.1023	72.6654	74.3722	61.4273	58.6342	21.1341	20.3593	19.6059	57.0129	56.8594	57.3265	62.4704	59.9745	60.1685
NM_001035090.1	3.27124	4.0577	0.4956	6.47711	3.49241	3.49262	3.15541	2.82363	3.57642	4.20175	4.47036	3.04442	2.38665	3.76409	3.40147	3.42604	2.62505	4.38122	3.20801	2.26409	2.89431	2.94425	3.59805	2.43991	3.26186	1.47832	3.17209
NM_001035091.1	36.0202	34.6705	36.6159	33.8245	32.6236	33.8403	30.0271	39.2109	34.7147	33.5819	32.1444	33.3736	27.8532	35.2871	31.3004	28.5045	32.9208	34.0877	21.1738	20.8684	20.8444	19.8195	21.8267	21.3991	22.1216	22.3093	23.2824
NM_001035092.2	16.7759	29.8674	20.9517	27.9897	25.3539	18.5817	30.6444	30.002	29.2536	34.882	30.3393	24.3531	18.6799	27.175	27.0041	25.9207	23.7517	18.6242	22.1853	22.5382	21.9086	18.7237	18.6508	18.4564	20.5036	19.843	20.3025
NM_001035093.2	485.25	528.466	534.303	528.326	543.322	594.386	899.273	528.443	506.115	535.148	516.575	523.739	795.626	715.268	526.053	541.483	541.078	581.281	258.487	262.583	256.857	189.007	191.359	192.784	222.572	222.902	228.64
NM_001035094.2	13.0049	6.81585	5.93362	4.89928	6.93242	7.67413	44.9613	7.5216	7.9714	4.5247	6.2783	8.84632	10.3974	6.35619	7.97579	6.01167	6.78456	10.0643	3.60665	3.69795	3.09735	1.4555	1.5554	1.40852	1.34807	1.14189	2.0982
NM_001035095.2	6.274	14.6037	13.8999	16.8735	14.724	11.987	13.6114	11.8069	11.7313	16.5308	16.713	14.6811	4.47963	14.1853	13.3218	11.0515	8.41904	13.2186	8.25366	7.36627	6.8342	10.1326	10.5376	9.73917	11.9084	11.2345	11.1278
NM_001035096.1	0	3.09882	1.38345	2.17166	1.84945	0.0810208	1.01703	2.61584	1.59894	1.06328	1.81953	1.01387	0	2.26977	1.05413	1.66789	1.75714	0	0.921587	1.19015	1.54716	1.99337	1.46327	2.16463	2.02054	1.45224	1.33365
NM_001035097.2	19.5551	33.252	28.6994	30.1358	28.9305	24.2591	22.9582	34.1432	30.4562	36.1219	32.0633	24.4526	13.8353	28.8596	29.3748	32.0225	25.7972	22.3817	11.4815	11.837	11.087	22.7046	21.7096	21.2517	26.7915	26.0122	24.4778
NM_001035098.2	37.7364	20.2209	12.1444	17.6762	15.9557	9.36067	28.2019	16.456	13.8647	17.3533	13.0417	14.516	20.2281	16.2128	8.29098	13.0397	13.7183	10.7543	28.0149	24.0756	25.6858	10.9457	9.18894	12.0976	12.1399	9.19521	11.5219
NM_001035099.1	27.254	167.866	271.41	298.679	263.82	329.742	120.257	218.716	274.42	174.247	277.674	364.976	62.1714	220.724	377.713	373.351	308.32	352.043	24.0125	22.9753	23.8003	55.9223	56.7254	59.0637	70.0222	72.2625	74.8281
NM_001035100.2	18.1461	70.3129	81.8439	64.8686	70.5208	95.4502	22.374	65.1372	58.3486	53.0892	46.1711	70.6013	16.4404	101.731	89.6301	76.0598	95.0795	126.126	19.4402	20.5394	19.8192	44.2972	45.1008	45.1809	54.1848	50.8565	54.2333
NM_001035101.1	43.9178	79.984	78.5291	93.2897	86.6226	90.3492	90.4399	133.228	124.411	144.546	132.91	122.048	51.3786	134.533	122.63	128.881	127.39	118.459	57.0171	55.7625	55.4064	106.44	104.399	105.36	121.332	119.58	120.243
NM_001035102.2	0	0.312895	0.46846	0.217893	0.57983	0	0.132472	0	0.265928	0	0	1.59056e-08	0	0.186695	0.334928	0.2037	0	0	13.483	13.7491	15.7753	16.0537	12.449	12.8874	13.179	11.9707	12.0318
NM_001035103.2	0	0	0	0	0	0	0	0	0	0	0	0	0	0	0	0	0	0	0	0.0941362	0	0	0	0.0743214	0.0906655	0	0.0793709
NM_001035104.1	9.49618	22.4195	18.076	21.9117	22.1833	14.2002	14.5841	23.3826	20.1816	24.3804	24.8741	17.3011	3.77748	16.4585	19.5045	18.6993	21.1579	15.5834	7.93443	7.52849	7.93091	13.4639	11.6715	13.5129	15.2253	16.6345	15.4395
NM_001035105.2	14.35	25.16	15.3036	19.1594	15.8157	12.9532	15.85	25.5093	15.4292	20.8467	18.455	13.395	13.2889	23.2818	18.0674	20.0618	14.9118	12.2004	10.0671	11.3284	11.603	11.3092	10.1764	13.2222	13.3939	13.6748	14.3027
NM_001035106.1	8.55648e-05	0	0	0	0	0	0.500564	0.000520213	0	0.8519	0.455577	0	0.000150675	1.25521	1.03599e-05	0.137638	1.48463	5.07436e-07	1.3317	1.01118	1.50909	0.866633	1.25087	0.173569	1.27076	2.28678	2.32164
NM_001035107.2	0	0	0	0	0	0	0	0	0	0	0	0	0	0	0	0	0	0	0.362951	0.0995916	9.04604e-05	0	0.281871	0.000667443	0.200021	0.146015	0.239586
NM_001035108.1	1.95881	5.95408	8.01594	8.04356	13.0536	11.8844	5.41159	11.4998	12.0258	8.44408	9.0173	12.8389	1.87668	8.98058	8.7757	7.93288	8.95067	10.7111	101.319	99.3045	100.661	103.227	103.595	101.578	126.715	123.852	125.381
NM_001035109.1	2.05083	3.27609	5.53711	3.39048	5.47433	5.30479	2.08076	1.09921	2.54962	2.73003	2.54992	3.06816	1.63932	3.01515	5.31763	4.22183	5.21506	6.34631	0.429198	0.475523	0.178731	0.158099	0.319682	0.376187	0.284495	0.130196	0.178348
NM_001035110.1	17.1543	45.3487	36.4074	37.7828	39.2234	35.357	19.3924	42.9675	36.776	41.9048	39.4402	31.1727	14.1844	35.5513	38.2727	31.2274	32.838	36.8449	19.8256	19.1799	21.3427	24.2647	24.1218	27.701	29.3806	26.3243	32.2943
NM_001035111.3	77.5487	109.641	89.245	100.007	97.2425	76.6984	87.7007	114.048	98.5224	107.735	110.135	82.1594	40.949	97.266	94.4441	100.385	87.1261	78.5094	51.3794	50.8047	49.5451	74.7226	72.8782	75.4482	89.118	84.7217	86.0061
NM_001035112.1	10.94	17.6092	19.274	21.0806	19.2527	22.3189	23.8162	21.3773	18.5937	24.2772	24.5922	22.1031	12.8395	28.1149	25.0693	25.7126	23.859	23.456	15.0212	16.504	16.7242	13.3731	13.2	14.5874	12.9426	13.7523	13.4118
NM_001035113.1	12.4716	45.2473	37.6993	48.1781	40.7468	23.8296	20.3613	35.6321	41.8263	44.1021	50.1579	25.2485	4.54929	19.8756	37.9497	42.3461	35.5571	23.4789	17.1128	18.175	18.0982	34.8745	35.6934	36.6884	41.8317	41.4512	42.2121
NM_001035268.2	5.82168	36.1593	25.8792	36.562	35.5771	23.4801	17.534	37.4455	29.1317	29.2685	36.9615	24.09	6.85139	30.0084	27.1769	31.034	26.5688	14.7396	22.4577	24.2215	20.2342	15.7234	17.7082	18.1774	23.0286	23.3421	23.681
NM_001035269.2	0.211888	0	0	0.300959	0	0.114022	0	0	0.33382	0.3056	0	0	0	0	0.114004	0.177512	0.153264	0.163067	0.621088	0.892506	0.729298	0.104785	0.318528	0.333061	0.499854	0.306829	0.152456
NM_001035270.1	18.2924	23.7966	25.9053	23.9666	22.1532	21.679	21.193	19.5163	19.4653	17.8191	19.3076	18.7446	19.4096	24.8968	25.624	24.163	24.4422	23.2548	17.8825	17.8529	17.7984	21.1744	20.643	20.8252	24.5565	24.2237	23.9256
NM_001035271.3	0.957231	11.0639	11.869	11.3341	7.6991	8.86436	13.9153	13.7383	7.86607	9.08392	10.6772	9.84269	2.2635	26.7014	11.209	9.04089	10.7887	11.1205	10.9008	11.9282	11.372	7.55175	7.08231	8.6158	16.409	16.4518	14.9587
NM_001035272.1	14.2873	6.17981	10.0671	10.3429	7.81766	5.58567	4.90458	5.72976	5.77148	6.34517	7.63363	3.86936	3.94447	2.49084	6.38518	3.73541	6.7378	1.91735	4.78579	4.36318	3.80201	3.06295	4.09767	3.11294	4.29745	4.15723	3.36663
NM_001035273.2	1.47477	3.36096	4.0326	0.600674	1.95271	0.847537	1.50185	1.38053	2.56169	1.35534	2.69842	1.04786	2.14187	1.22925	4.04186	2.18822	1.43371	1.18238	0.206615	0.385351	0.363171	0	0	0	0	0	0
NM_001035274.1	42.421	39.0393	28.6262	37.5944	35.1278	23.7814	39.0112	39.4781	34.8951	45.5212	44.6696	31.0429	40.0758	32.8684	29.5526	35.8747	31.0273	21.4958	11.9112	12.5354	11.7063	11.3775	11.7068	11.9674	12.549	12.9599	11.8195
NM_001035275.2	0.0432964	0.0483754	0.0894916	0	0	0.0455148	0.167134	0	0.252178	0	0.0788862	0	0	0.135291	0.0410694	0.10249	0.229488	0.0445409	0.242038	0.14437	0.145294	0.202933	0.283771	0.342856	0.498885	0.441279	0.366814
NM_001035276.2	5.45045	7.65086	12.6679	11.788	13.1063	13.5743	8.11502	8.72815	12.6841	12.5125	13.8786	14.5428	6.25351	7.04082	11.5618	12.0245	13.1761	12.2966	6.08995	6.30779	5.90215	9.62109	9.65108	9.91384	9.6788	9.28232	9.93475
NM_001035277.2	0.176306	0	0	0	0	0	2.06197	0	0	0	0	0	0.754661	0.10001	0	0	0	0	2.53489	2.51352	2.66855	0.0121499	0.0249564	0	0	0	0
NM_001035279.1	0.79291	0	0	0	0	0	2.28567	0	0	0	0	0	1.50766	0.0531816	0	0	0	0	1.84708	2.36838	1.85018	0	0.0223188	0	0	0	0
NM_001035280.1	141.916	445.809	429.745	448.202	428.456	461.867	187.552	399.174	396.042	444.267	356.321	396.817	146.15	456.683	401.733	393.548	392.373	401.965	103.721	102.355	105.322	191.343	196.32	190	239.328	240.677	247.48
NM_001035281.2	33.272	120.892	131.106	133.441	129.103	133.408	60.5113	129.983	157.1	157.662	147.801	153.593	8.41367	49.5379	59.0153	56.4832	60.9993	58.7051	18.1683	18.1859	17.3233	31.5009	31.1653	34.726	37.3359	38.1155	39.2842
NM_001035282.2	5.55582	12.4965	11.2389	10.9833	12.3702	12.5291	8.98332	11.7677	11.3206	7.75323	13.2151	8.98792	6.91831	11.8397	11.7042	12.9479	12.021	11.8932	4.8371	4.78481	4.63463	11.2507	10.9549	12.5552	13.1903	13.3106	13.7129
NM_001035283.2	191.838	372.911	299.529	370.131	332.777	271.518	174.572	323.404	326.707	401.354	379.641	307.661	99.5623	304.117	364.612	380.749	328.791	293.036	122.584	119.411	122.428	151.331	152.462	152.697	191.606	187.525	194.25
NM_001035284.1	11.2577	25.1646	36.6228	27.5174	30.3443	50.43	15.8635	34.162	37.3501	24.9165	26.5979	47.7387	8.36431	32.6624	41.0002	34.3535	39.8378	49.9368	6.23075	7.197	6.51074	19.9078	21.3219	21.1393	20.1475	19.1595	21.9892
NM_001035285.1	1.91182	1.20518	0.948112	1.27834	3.97671	1.83895	2.27429	2.46038	0.762452	2.29832	1.57692	3.35221	0	1.1046	2.90412	0.627525	1.18739	2.07703	0.214434	1.29727	0.428619	1.39468	1.15453	0.770012	1.23976	0.569124	0.632887
NM_001035287.1	10.8522	15.5684	14.3262	13.2456	11.3467	15.6554	2.61632	3.48094	2.58118	1.89786	0.985726	3.85166	0.901503	7.36348	5.7741	3.70044	2.68554	2.86117	1.61039	2.06864	2.06045	23.0615	21.9352	21.1191	29.3366	30.4285	29.2327
NM_001035288.1	0.455297	0	0	0	0.0802055	0	0.146564	0.040659	0	0	0	0	0.212668	0.0395481	0	0	0	0	0.115799	0.0593012	0.0296881	0.0323432	0	0	0.0282536	0	0.0288595
NM_001035289.3	1.79032	19.6651	17.0593	16.8727	18.5325	15.4793	12.1583	21.0046	20.6154	15.9946	21.8593	15.6206	4.03954	21.5072	17.8934	19.64	19.4502	13.5403	20.3761	20.9634	19.883	17.4627	18.6887	17.6603	16.8251	16.1625	18.1817
NM_001035290.1	82.1811	442.637	335.818	318.184	315.804	356.029	174.207	363.592	305.26	314.082	291.091	304.207	101.432	544.416	330.67	312.483	339.174	363.495	422.706	423.223	418.684	523.349	529.732	531.01	625.981	626.107	629.736
NM_001035291.1	38.6542	47.6648	37.4174	37.5608	42.5477	31.8436	44.913	52.8895	42.2329	43.9362	43.9395	34.2834	24.6916	45.7695	38.0931	39.2421	38.1651	32.343	15.9657	18.225	15.8254	18.72	20.3667	18.7565	22.3178	21.0071	21.549
NM_001035292.1	30.6987	29.4639	31.8451	32.1811	26.9926	29.7625	24.3514	22.4629	23.284	25.1142	23.3938	23.8231	19.7861	34.5758	31.3735	30.6626	30.0182	31.903	17.3601	17.6098	17.7725	23.8208	23.8653	24.045	27.6973	28.985	28.3645
NM_001035293.1	7.49737	2.36324	4.62682	4.21044	4.63816	6.5873	7.55216	5.80689	5.77005	6.85851	5.19425	5.84902	3.49435	8.5291	3.72137	5.75023	6.89366	7.52285	5.49348	3.33472	4.01233	0.959806	1.02054	0.841684	1.22244	0.856129	1.60649
NM_001035294.1	0.341136	0.123267	0.38478	0.246056	0.0791178	0.187417	1.07179	0.200726	0.393494	0.363858	0.269103	0.0837168	0.403989	0.222837	0.270861	0.0470164	0.0940575	0.0617678	0.400064	0.432478	0.519359	0.0857731	0.152862	0.0981676	0.248111	0.105815	0.119661
NM_001035295.3	2.98378e-09	6.86261	6.39484	8.38812	7.79554	2.38475	2.97684	5.75972	7.40418	1.53739	4.73828	3.05092	0.702895	5.20742	6.26681	3.6112	2.92869	3.11259	5.10234	4.65327	4.42731	3.98217	5.91625	4.60329	5.10306	6.01371	6.30064
NM_001035296.2	58.3326	229.774	228.491	239.356	233.535	206.431	87.278	252.027	239.255	241.582	248.979	225.369	46.9313	224.609	240.28	249.791	232.452	204.58	59.3876	62.0661	62.1605	106.432	106.172	105.37	123.69	121.72	121.601
NM_001035297.3	0.436117	0.0867274	0.0802406	0.0518781	0.102589	0.081612	0.119674	0.104077	0.0452507	0.0796942	0.0177206	0.0783646	0.0929891	0.10124	0.110624	0.0924514	0.246586	0.1602	0.0453785	0.106018	0.0315602	0.00826211	0	0	0	0.00896588	0.00910259
NM_001035298.2	4.89696	19.741	17.2709	19.5141	17.6823	16.2964	8.97545	19.7611	16.771	17.1767	16.7879	15.4901	4.2559	20.5329	16.7929	17.2451	18.6368	16.7529	7.14294	6.74168	7.00841	12.3614	13.2558	12.4853	13.8928	12.5062	11.9655
NM_001035299.1	32.564	54.7508	51.7662	56.0808	53.1864	47.8847	100.202	43.2011	47.1338	50.8858	47.855	40.3616	59.6994	48.9139	50.0613	49.2796	49.223	43.5292	24.6666	25.5258	24.6955	29.7753	30.3436	31.6291	32.9328	33.5886	33.2127
NM_001035300.1	15.4021	35.4604	22.841	28.6276	27.699	12.9751	16.3419	32.3694	26.3586	37.6063	32.0422	20.4484	1.66126	25.683	21.7553	25.1647	16.7464	9.12133	12.9951	13.5479	12.5565	17.5939	17.3626	17.7987	17.3488	19.4157	19.9887
NM_001035301.1	1.38567	0.122198	0.0753587	0	0.0770819	0.191629	2.78255	0.078155	0.0849567	0.19953	0.0664686	0.183962	1.55358	0.0379914	0.138389	0.0432267	0.154537	0.262761	0.611891	0.7649	0.769445	0.108713	0.0955887	0.208465	0.201425	0.0337524	0.102854
NM_001035302.2	9.0086	16.4354	16.8663	14.648	17.7584	19.215	9.95346	14.9234	17.0845	15.7176	15.9773	17.6979	8.04608	21.5314	16.5949	15.8126	22.0065	20.7731	6.54834	6.36413	6.00858	7.99244	8.15776	8.30941	9.46795	8.34719	9.50481
NM_001035303.1	4.84952	13.561	12.2775	13.8374	13.6793	8.88798	0.0763272	0	0	0.206051	0	0.0822437	0	0.0790712	0	0.101516	0.0809336	0	4.75128	5.07895	5.08322	8.87538	9.99602	9.16957	13.3184	13.194	12.986
NM_001035304.1	2.12345	0	0	0	0	1.08184	2.16161	0	0.649416	0	0	0	0.935156	0	0	0	0.556527	1.4228	3.23227e-05	0.000118018	0.575064	0.209292	0.393873	0.882788	0	0	0
NM_001035305.2	3.80102	21.1611	19.1139	18.2562	17.9724	16.0169	9.40387	23.7457	20.0473	17.6699	20.6688	19.114	5.00256	20.8643	21.2963	20.3502	20.7415	19.0806	9.49881	9.29442	10.3486	18.7277	17.8328	18.019	18.8396	17.9843	18.3195
NM_001035306.2	1147.13	3940.39	3989.6	3996.1	3899.65	3897.16	984.328	3831.93	3818.36	3769.01	3427.74	3944.83	762.396	4092.46	3850.01	3737.03	3862.65	3811.73	752.149	753.539	748.21	1715.08	1742.62	1732.26	2102.39	2080.45	2093.17
NM_001035307.2	258.351	193.57	150.309	211.927	176.393	122.593	199.025	187.62	171.419	205.656	199.605	133.973	128.603	142.22	165.972	184.9	144.868	106.789	72.7437	72.9232	68.8638	86.9468	82.1812	90.2503	87.1222	86.1952	89.458
NM_001035308.1	6.11077	6.14197	9.27891	9.8467	10.1777	8.5252	8.73065	5.91229	9.1792	10.3246	10.2182	9.08878	7.73841	5.83792	8.69905	8.88253	8.95738	7.46633	4.30451	4.08809	4.99314	4.71782	5.60488	5.08883	5.4268	5.36733	5.9028
NM_001035309.1	0	0	0	0	0	0.0327918	0	0	0	0	0	0	0	0.032517	0	0	0	0.0642755	0.203716	0.19351	0.164654	0	0	0	0	0	0.0146555
NM_001035310.2	80.5194	200.252	147.651	184.078	154.435	126.411	138.793	186.457	158.316	184.216	165.817	135.635	51.0516	180.096	147.62	154.606	153.537	126.856	131.117	128.392	127.878	142.958	139.625	144.317	155.273	150.647	154.506
NM_001035311.2	9.34406	1.46843	2.01211	0.780029	1.75257	2.55842	10.135	3.18552	3.74161	2.46347	2.17169	3.63437	7.95816	3.75036	5.35403	4.25732	3.40647	4.90838	2.22567	2.43809	2.80029	0.97533	0.553884	0.850026	0.939534	1.02582	0.964649
NM_001035312.2	125.309	442.802	421.239	426.34	411.598	433.531	174.87	407.882	391.939	413.464	338.25	386.255	131	488.836	395.487	387.957	399.855	406.336	149.999	154.207	147.153	255.714	261.746	256.529	313.933	315.52	312.121
NM_001035313.1	4.26923	0.757442	0.539877	1.23733	0.764994	0.824379	4.81861	0.476226	0.300437	0.780585	0.533447	0.918448	3.54129	1.33469	1.37926	0.597562	1.14361	1.07587	1.97712	1.97897	2.55494	0.598191	0.564956	0.386246	0.0631942	0.156506	0
NM_001035314.2	13.6919	57.4353	41.6813	52.0409	43.6016	33.8575	37.2558	53.8418	47.9593	50.7704	52.0269	32.8689	14.1431	54.7007	46.7314	48.7144	45.8607	30.7032	23.6726	23.1458	22.2355	31.8523	31.9292	30.8386	35.0182	35.4435	35.4763
NM_001035315.2	6.65987	28.7787	19.6994	23.0729	21.5689	13.6565	24.9798	26.8326	21.2802	22.3519	22.9758	18.2877	8.8015	24.8734	19.1378	20.4415	19.2342	15.2919	33.3985	33.0368	34.7389	19.8329	19.4159	19.6199	21.1439	22.0979	22.5848
NM_001035316.2	119.027	158.931	130.079	152.269	135.388	113.307	136.336	168.28	137.289	157.062	158.088	121.298	68.7037	155.223	140.13	151.379	134.121	113.338	84.7907	82.1204	80.9931	111.039	112.247	112.614	125.633	123.572	126.997
NM_001035317.2	5.63596	20.5303	29.4979	21.2926	26.3053	40.1402	18.0116	28.7991	29.4004	28.3576	33.6917	41.4136	5.30751	40.1713	26.3501	25.388	29.8459	37.4485	25.9948	23.7162	25.0441	11.2932	10.6055	12.0576	10.426	9.22226	8.87762
NM_001035318.2	7.79382	10.1083	10.3	7.1761	9.15361	3.53746	4.89546	11.5749	9.13594	7.8575	9.19669	15.0287	6.96604	12.8628	11.7037	7.81638	10.8599	11.4896	4.11209	4.70885	3.57582	3.06474	2.33294	1.90461	2.34959	2.37207	2.04969
NM_001035319.1	55.4017	58.7459	66.7017	74.4255	67.6639	88.4099	77.8046	71.9059	72.6107	73.2965	84.8698	87.6747	25.5663	43.4162	56.2778	57.9788	51.9955	68.9776	10.2204	10.6413	8.61626	42.6416	42.1844	40.7191	38.3334	37.5974	37.4265
NM_001035320.1	123.802	38.8473	32.202	48.0719	37.1651	26.0661	109.735	35.6945	35.1686	56.7466	57.4779	33.659	50.5178	27.6602	35.425	48.3597	36.0179	26.6628	43.2081	46.3965	44.3017	27.4718	26.8984	25.3446	34.6933	32.8149	30.6956
NM_001035322.2	1.2952	0.300283	0.631399	0.34273	0.231316	0.313846	3.90909	0.516445	0.208796	0.29911	0.384415	0.689334	1.79115	0.0737525	0.183666	0.313716	0.747719	0.789787	6.07176	7.10072	5.87606	0.353737	0.304142	0.242744	0.401311	0.240696	0.565803
NM_001035323.1	90.1276	48.631	40.1675	56.0032	43.9625	36.4213	72.8453	33.8716	37.3141	48.6153	56.1597	23.9913	20.2691	16.5781	42.836	60.4573	34.7101	26.2729	17.7974	18.8434	17.6649	16.6086	15.3644	15.6163	21.6827	20.437	21.7183
NM_001035324.2	67.6871	98.9754	82.3849	101.578	88.226	72.3823	76.2759	94.5064	88.5518	99.4081	93.9161	86.2752	31.4255	87.8897	86.9019	93.743	90.2392	73.1245	33.5059	33.5041	35.2577	42.2521	40.9655	41.2636	46.6115	46.5151	44.5741
NM_001035325.1	4.37737	35.8208	31.2389	33.7204	29.0782	23.0266	16.0019	31.6458	34.5942	41.3393	51.4997	26.8374	4.81734	27.9444	29.5043	36.9599	31.0763	25.6865	10.9904	9.29282	9.55419	34.4571	33.5418	32.0935	48.0649	46.6525	45.1013
NM_001035326.1	61.3923	123.782	110.402	139.504	120.437	103.081	79.737	131.31	125.186	152.52	144.707	97.8403	47.41	146.555	166.107	176	153.804	143.955	72.553	70.3989	71.8436	50.4555	48.446	49.6903	49.6163	49.9664	50.1645
NM_001035327.1	0.285998	0.607804	0.768489	0.285864	0.317969	0.589113	0.464958	0.492436	0.820291	0.435954	0.466733	0.613731	0.361486	0.623155	0.316624	0.637593	1.07485	0.193572	0.361045	0.241775	0.392245	0.442831	0.575099	0.408258	0.53734	0.39391	0.417069
NM_001035328.2	0	0	0	0	0	0	4.90312	5.61283	6.3116	8.16715	5.98743	5.25652	10.1928	3.3948	5.02727	7.67474	7.53321	4.34936	0.306236	0.406941	1.23339	1.82005	1.71885	2.11738	1.91408	1.96988	2.78767
NM_001035329.2	2.76273	4.77035	7.37832	6.66439	7.98389	8.55546	2.21337	4.85586	2.36335	3.38967	4.7652	6.65904	1.36679	3.19985	6.58762	5.63508	4.73187	4.79086	2.97768	3.52775	2.9724	3.98274	4.20704	3.22197	5.05484	4.05913	4.61441
NM_001035330.2	0.0761678	0.255261	0.236122	0	0.120761	0.280205	0.147112	0.0816239	0	0.0520977	0.0694122	0.0384268	0.128079	0.476107	0.108393	0.0902582	0.0403548	0.156791	64.1455	65.04	63.3334	26.8631	25.4579	27.2678	28.3731	28.4543	27.5253
NM_001035331.2	19.7571	88.2749	75.0432	80.2054	76.4116	65.9483	42.992	84.2642	74.732	75.4735	78.9604	54.7237	11.4925	74.8811	71.881	71.0069	71.7868	58.7379	46.9806	46.3552	45.5203	57.9842	57.5544	57.0991	57.9915	61.8688	61.833
NM_001035332.1	3.39274	18.5283	14.0461	14.2082	16.0302	10.5128	12.4276	17.0171	13.3143	17.6503	12.4168	10.9215	4.2503	16.5441	14.0121	12.6235	11.9026	8.37712	9.90191	9.17111	8.8137	9.40639	8.47334	8.30738	10.8365	10.6748	9.36056
NM_001035333.2	3.13799	16.5709	13.9003	16.3935	16.0222	11.1858	9.53295	11.6698	14.2481	15.7297	16.531	9.55689	2.94709	7.89685	12.2806	14.2296	14.049	8.25807	8.24728	6.59847	8.4336	12.9675	11.863	13.2287	11.9657	10.8957	13.6955
NM_001035334.1	221.241	357.869	326.507	312.472	306.542	319.444	501.283	442.57	356.209	283.147	291.95	384.183	381.383	601.981	389.85	303.878	326.357	322.623	78.5749	75.6931	80.4289	123.377	123.124	121.812	142.43	133.121	142.401
NM_001035335.2	49.9709	132.68	88.4365	108.556	101.166	82.3552	60.145	127.621	98.4606	113.218	113.366	83.1198	46.8213	126.251	94.3463	101.539	90.7336	67.6911	34.0091	34.3172	35.2018	37.498	36.5874	37.9808	43.6307	42.4705	43.3263
NM_001035336.2	0.524701	0	0.208549	0.0539083	0.042664	0.0424261	1.44175	0.173009	0	0	0.0735529	0	0.226188	0.630674	0.0382892	0.0478035	0	0.0415332	5.64216	6.01989	5.26381	0.0171945	0	0.0355068	0.0185926	0.0373808	0.0189873
NM_001035337.1	3.52764	16.4322	13.748	14.4325	16.3828	13.3668	13.5556	16.6462	17.5271	18.2221	17.6579	17.0841	3.22685	12.2695	13.7734	13.9177	14.3711	11.3464	6.40896	5.72082	6.50003	9.69744	10.3646	11.3611	11.9247	12.3652	11.9104
NM_001035338.1	62.3963	138.999	123.82	143.092	131.966	113.412	71.9009	142.328	120.215	140.397	146.959	110.899	41.135	133.871	128.851	134.046	119.236	114.029	35.0881	34.497	35.5593	82.6822	79.4449	79.636	87.6019	84.7276	83.9936
NM_001035339.1	0	0	0	0	0	0	0	0	0	0	0	0	0.0400963	0	0	0	0	0	0.055278	0.0747205	0.0840556	0	0	0.00784247	0	0.00823974	0
NM_001035340.2	10.1623	17.357	16.3633	16.5255	16.471	15.8537	12.1798	17.927	15.9124	16.7898	17.5956	15.0259	5.89247	18.0153	17.1567	16.9491	15.0274	14.7183	5.82411	5.52758	5.47684	11.9912	11.9966	11.0553	11.4071	10.9943	12.2317
NM_001035341.1	6.62849e-08	1.54922	1.89968	5.81224	2.15057	1.19442	0.586719	0.849441	3.45999	0.745881	1.74516	1.71007	1.00269	0.000480117	0.847243	1.09299	2.04584	1.29161	0.398765	0.523918	0.368297	0.92557	0.487594	0.368206	0.0221371	0.586679	2.00757
NM_001035342.2	84.4618	88.4568	92.1328	91.9758	88.3329	84.3457	107.426	115.34	103.129	109.249	102.194	102.313	85.1477	115.05	90.2395	82.5344	90.8274	81.1646	46.5943	49.7822	47.8692	54.2254	54.4854	54.1242	69.9452	68.8209	69.7373
NM_001035343.2	2.16388	4.18589	2.99833	3.3879	3.32208	3.54953	1.45114	3.35353	2.23114	3.227	2.76197	2.54924	0.484804	2.21916	2.36481	3.01389	2.9572	2.25547	0.593536	1.20349	1.00846	1.28391	1.0401	1.30576	2.24705	2.04728	1.76199
NM_001035344.2	155.767	301.108	293.645	308.391	298.296	251.578	215.566	318.383	303.202	334.143	313.148	278.168	125.299	288.385	292.128	304.753	295.187	243.908	62.4603	66.4808	62.5479	87.3051	91.734	92.929	93.7835	95.0765	94.9555
NM_001035345.2	0	0.0295282	0.0546352	0.0706358	0.0838241	0.0277853	0	0.02834	0.12322	0.0723422	0.0723494	0.0533543	0	0.0275612	0.10039	0.0942566	0.0559883	0.054494	0.0246722	0.100972	0.025376	0.157565	0.161719	0.325417	0.170097	0.219963	0.111682
NM_001035346.1	0.196121	0.695274	0.50499	0.59782	0.503144	0.542086	0.813384	0	0.972568	0.800926	0.549864	1.44684	0.131921	0.569896	0.873556	0.64435	1.13581	1.17419	0.386281	0.635518	0.751958	1.12883	1.97351	1.37945	1.04029	1.46535	1.46185
NM_001035347.1	33.4005	25.2652	15.0347	24.7356	19.9238	28.5394	34.3675	33.253	25.1559	30.1989	32.4526	30.3871	38.3161	41.008	24.5404	38.3055	22.2509	26.3573	12.5597	12.1084	14.0067	17.5677	20.1109	18.0877	25.0531	22.3433	24.3628
NM_001035348.1	1.27867	23.2654	19.0146	16.6427	16.166	14.8639	8.14568	21.1066	19.0215	12.6634	15.6826	16.3859	2.98163	17.2389	17.5163	16.7483	17.0821	14.4534	7.36838	6.49304	5.87298	11.2326	11.0113	11.309	13.2662	11.8598	13.1103
NM_001035349.1	2.74973	0.748271	2.12885	1.33985	1.58081	1.93303	2.36428	0.831356	1.4864	0.950355	0.468069	0.846865	1.87418	1.42246	2.0647	1.48974	1.1682	2.30148	5.36836	4.73757	4.6719	1.49615	1.71634	1.59238	1.46851	1.4197	1.71709
NM_001035350.2	0	0.525627	1.05185	0.841751	0.528027	0.593765	0.732093	0.84415	0.191604	0.941691	0.370032	0.613909	0	1.56694	1.02571	0.41638	0.281637	1.54571	0.232353	0.688784	0.251374	1.35571	1.09508	1.56731	1.67919	1.41627	1.74402
NM_001035351.2	0.222194	58.267	55.0899	82.7305	63.4822	51.978	23.1326	60.8486	55.109	59.0972	89.3343	45.7847	3.1412	51.5955	48.9528	59.1538	53.9773	30.6887	13.3995	13.5595	14.0577	29.2705	28.1128	27.1701	35.7919	33.9121	36.5068
NM_001035352.1	2.73477	3.67649	4.04296	5.44887	3.38973	4.87671	3.15778	6.9132	5.60417	4.81922	5.75723	2.72801	1.12669	6.81385	5.92168	3.72093	7.72408	4.61142	1.68396	1.8399	2.79259	3.06074	2.88855	2.6575	3.14042	2.54833	2.57441
NM_001035353.2	95.9611	0.0299989	0	0	0	0	71.4242	0	0	0	0	0	98.6642	0.223997	0	0	0	0	62.5852	62.5195	63.0438	0.0800394	0.0469416	0.0354222	0	0	0.0126076
NM_001035354.1	3.72597	3.58268	6.04583	5.00885	5.56697	4.75188	3.11329	4.81213	6.25477	6.04624	6.76184	6.76523	2.52763	3.83175	6.00764	5.01912	6.78773	6.35701	4.41083	3.91473	4.08916	4.05583	3.5329	3.95695	5.38614	5.35459	5.83035
NM_001035355.2	9.55358	14.3687	12.5541	15.2717	14.4537	10.2055	17.6374	15.6824	14.4437	14.7388	17.6758	12.9749	9.44626	12.3821	12.9634	14.5906	14.2303	8.35848	14.1715	16.591	14.8549	15.2082	13.7681	14.9628	13.7444	13.0334	13.508
NM_001035356.1	0.245003	2.25594	1.91727	0.365507	1.34919	2.44399	0.872147	2.62627	3.15488	1.39458	0.880397	1.51273	0.772995	4.32016	1.77478	1.40116	2.20389	3.2675	1.82831	1.74553	1.65265	2.17395	2.85693	3.13048	3.31707	3.54601	3.1918
NM_001035357.2	0	0	0	0.0719617	0.0306145	0	0	0	0.0195349	0	0	0	0	0	0	0	0	0	0	0.0867973	0	0	0	0	0.0414481	0	0.0551665
NM_001035358.1	1.12835	1.77696	1.87491	2.30924	0.807815	2.31477	2.75455	5.05331	2.65222	2.21083	1.2645	1.97557	0.0292577	2.93831	0.802922	0.836447	2.14401	1.70706	1.37006	0.813501	0.891612	0.113521	0.265916	0.00103487	0.406859	0.361458	0
NM_001035359.2	4.4308	4.50391	5.28166	5.38666	5.10217	6.50623	5.93213	7.57929	6.0218	5.20604	5.87921	5.90274	3.79208	5.2689	5.41793	4.58743	4.66125	5.4716	2.13952	2.01036	2.20095	3.07793	2.69402	2.73408	2.55868	2.21244	2.2463
NM_001035360.1	0	0	0	0	0	0	0.0703905	0	0	0	0	0	0	0	0	0	0	0	2.45389	2.16327	2.46238	0.00967743	0	0	0.0111934	0	0
NM_001035361.1	0.528044	0.131484	0	0.165993	0	3.82982e-09	0.532809	0.262048	0	0	0	0.506417	1.05127	1.21246e-07	0.165362	2.68129e-08	0	0	0.710429	0	0.654429	0.734151	0.115454	0.511991	1.42734	0.539101	0.714058
NM_001035362.1	46.3354	188.804	179.878	185.04	182.69	184.831	103.262	172.253	180.975	194.57	171.535	165.456	40.8339	127.965	141.434	148.37	131.83	151.491	85.7557	84.8914	86.8132	123.964	126.421	127.156	155.653	156.517	157.308
NM_001035363.1	6.10265	19.8672	15.9746	16.9677	19.2263	17.1673	6.05762	20.8402	21.2263	19.9582	19.7132	15.7489	6.22611	20.0351	16.7928	17.3354	19.0521	18.1795	5.6689	5.39188	6.38104	12.0036	11.9599	11.8017	12.5453	12.2815	11.7382
NM_001035364.2	0	0	0	0	0	0	0	0	0	0	0	0	0	0	0	0	0	0.0206092	161.671	163.349	154.919	8.9121	9.49069	10.3892	12.8793	12.468	13.1361
NM_001035365.3	6.42826	20.0753	15.7487	19.8354	18.5804	11.1532	9.74519	22.7004	18.2765	21.8977	24.913	12.2491	4.3674	19.1769	16.1301	18.619	15.3028	9.06131	5.38946	5.32639	5.47198	9.19196	9.06942	9.78442	10.396	10.0815	10.1213
NM_001035366.1	58.2002	56.0483	56.2335	56.6441	55.459	62.8964	54.6589	60.9876	58.2208	62.2029	64.6111	58.7961	51.4784	73.8681	53.2513	52.0393	55.7105	59.638	35.1257	36.3386	36.9859	48.6019	48.1185	50.7073	54.7535	52.5752	52.457
NM_001035367.1	0	0	0	0	0	0	3.40745	0.129037	0	0.054908	0	0	0	0	0	0	0	0	4.66497	4.06594	4.79166	0.132477	0.305068	0.278197	0.526893	0.359589	0.467583
NM_001035368.2	10.6613	28.4414	27.5605	31.7784	28.7351	31.7149	13.3986	27.2648	31.2754	29.1886	26.7735	29.1384	10.0824	28.4518	32.2514	26.7201	31.3267	30.3756	14.6813	13.8429	14.0242	18.8079	19.6692	18.6264	20.4718	20.1566	20.7876
NM_001035370.2	2.82022	0.288659	0.472943	0.671078	0.554611	0.19036	2.59814	0.315994	0.476569	0.558676	0.641119	0.422665	3.11223	0.230648	0.593937	0.829798	0.84709	0.328638	0.635866	0.610156	0.389101	0.119744	0.17753	0.139755	0.18296	0.112938	0.201958
NM_001035372.1	0	0	0	0	0	0	0	0	0	0	0	0	0.0652552	0	0	0	0	0	0.200152	0.0903021	0.0354964	0.218193	0.102179	0.242608	0.519014	0.417908	0.334159
NM_001035373.2	1.02524	0.636168	0	0.352469	0.201527	0.375001	1.34355	0.379869	0.236428	0.642615	0.345543	0.314575	2.13448	0.724944	0.391144	0.423465	0.422167	0.144578	0.0926041	0.0507248	0.0916429	0.438359	0.641831	0.472333	0.778234	0.475471	0.410574
NM_001035374.2	0	0	0.0419734	0	0.0214655	0	0.0196676	0	0	0	0	0	0	0	0.019288	0	0	0.0209477	0.0758673	0.0776397	0.117025	0.0518644	0.141997	0.0892678	0.0839234	0.0281431	0.00952434
NM_001035375.1	20.132	32.7356	36.5672	41.7864	37.7905	36.9976	81.4542	130.742	135.324	151.653	136.158	143.069	35.1258	75.008	86.9292	86.4232	85.6568	81.0081	52.506	51.7168	51.7687	45.5938	47.2698	44.3707	53.2335	54.4422	52.9116
NM_001035376.2	0.11478	0	0	0	0.0373501	0	0.653293	0	4.08953e-06	0	0	0	0.406251	1.44146e-05	5.27933e-06	0	3.03429e-06	0	1.05527	0.772535	0.862897	2.82308e-06	4.62756e-06	1.17213e-05	1.27155e-05	0.0670295	1.8001e-05
NM_001035377.2	0.412216	0	0.0749281	0	0	0.161486	1.14931	0.133781	0.0620602	0.0274573	0.127986	0	1.0718	0	0.137195	0.0862924	0.193888	0	2.40295	2.7	2.34419	2.44721	2.22191	2.05114	3.76657	3.09988	3.33843
NM_001035378.2	0	0	0	0	0	0	0	0	0	0	0	0	0	0	0	0	0	0.260464	0.0669451	0.0960124	0.128815	0	0	0	0	0	0
NM_001035379.2	0	0	0	0	0	0	0	0	0	0	0	0	0.5991	0	0	0	0	0	0.848139	0.813306	0.940319	0	0	0	0	0	0
NM_001035380.2	0.0324653	0.0362598	0.0335431	0.0433609	0.0343097	0	0.0627505	0.0347921	0.0378193	0	0.0591932	0	0	0.0338294	0.0308064	0.0385204	0	0	0.084578	0.103938	0.0802237	0.0556286	0.0425493	0.0428207	0.0298663	0.105114	0.106758
NM_001035381.2	15.9888	36.4048	35.8359	31.0498	30.3206	32.1325	33.304	37.5139	34.4407	36.4064	39.2293	38.7378	15.5754	36.0436	37.1406	31.7392	34.5142	35.5448	10.2941	10.3207	9.76251	14.3856	14.5875	15.576	17.2459	14.3562	16.8319
NM_001035382.2	0	0.725053	0.262192	0.675642	0.39057	0.822239	0.049403	3.16325	0.905431	0.768457	0.526127	0.721323	0	3.47212	0.51919	0	0.667204	0.479672	6.22127	5.54094	6.81718	7.2587	5.77027	6.41952	6.52223	6.79926	7.5125
NM_001035383.1	0	0	0.405435	0	0	0	0	0	0.299533	0	0	0	0	0	0	0	0	0	0.292956	0.277865	0.643539	0.196798	0.199598	0.140165	1.3911	1.46664	2.24662
NM_001035384.1	5.46319	14.818	20.3373	19.9039	19.6818	21.4934	11.3985	14.4535	18.431	19.1601	19.0263	18.8937	5.9892	17.0175	19.7681	20.3636	20.9329	20.4316	7.08027	7.28246	6.70255	16.5748	17.1947	16.3089	18.6746	18.3437	18.5786
NM_001035385.2	3.45322	0	0	0.02729	0	0	4.35125	0	0	0.0279484	0.0559266	0.0412235	3.71639	0.12781	0.0387939	0.0243109	0.0216208	0.0421318	5.69355	5.80701	5.35469	0.512887	0.553351	0.592502	0.12191	0.141513	0.11494
NM_001035386.2	33.9961	158.132	145.781	156.213	148.756	131.517	98.4227	149.642	143.437	149.076	146.535	126.372	61.9114	157.751	152.822	155.864	146.371	125.919	30.0926	30.5076	29.886	72.7069	74.1558	73.7955	78.476	81.0171	80.1863
NM_001035388.1	7.31209	3.28538	3.00984	2.40335	2.8975	2.10096	7.65017	5.26503	3.22753	4.49309	4.01101	2.3629	8.68435	7.38232	3.36125	3.42594	2.35893	2.85418	16.3731	15.6876	14.6077	12.5474	11.9784	12.3792	10.4635	10.8665	11.1425
NM_001035389.2	7.82001	4.85966	6.34055	4.77389	5.04408	7.77446	8.97554	7.807	10.2021	8.54929	7.55933	11.8606	6.75642	4.12367	4.49867	4.12053	5.58705	7.80268	4.1076	3.05733	3.45569	3.93795	4.26755	3.99884	5.0473	4.65208	5.063
NM_001035390.1	26.1356	37.6556	29.03	37.9945	32.6138	21.6858	26.3702	36.6616	28.3116	34.7935	37.9929	19.5203	24.5638	24.4931	28.2673	32.5387	27.773	18.8004	13.0803	12.8995	13.6089	16.9809	16.5404	16.1816	16.3284	15.7506	16.2174
NM_001035391.2	67.3407	61.0609	67.762	67.391	70.5988	70.205	62.4057	70.565	77.3017	70.2591	77.1425	75.1195	48.0625	61.7256	70.5905	68.7522	59.6286	64.615	15.7547	15.0266	14.1962	18.4827	18.614	18.4101	18.1745	17.5255	19.2622
NM_001035392.2	11.9599	62.1018	35.504	50.6419	38.9269	24.0563	31.5159	57.7325	42.728	38.9693	47.5693	26.4462	12.07	51.0135	38.455	38.7298	32.0051	21.0194	39.6015	39.8228	37.5877	39.2943	40.956	40.4544	45.3052	44.9336	47.3651
NM_001035393.2	6.89283	49.476	52.2513	69.6221	58.3069	40.9199	16.1488	38.5731	37.6779	47.2563	53.983	27.3018	4.18704	27.9847	39.6348	52.3197	38.2767	30.6523	76.0807	77.2152	75.1393	55.3771	57.7022	60.022	65.0501	66.8384	67.338
NM_001035394.1	61.9867	173.27	179.115	187.906	186.782	187.785	148.312	187.927	195.724	207.811	231.866	182.692	97.8683	178.976	159.753	172.925	163.607	164.467	84.4443	84.1867	83.1726	109.973	112.233	110.454	114.93	111.671	114.803
NM_001035395.2	0	0	0	0	0	0	0	0	0	0	0	0	0	0	0	0	0	0	0.0167444	0.0513783	0.0172272	0	0	0	0	0	0
NM_001035396.1	0.000373718	0	0	0	0	0	0	0	0	0.671245	0	0	0	0	0	0.682478	0	0	0	0	0.145656	0	0	0	3.25541e-08	0.852594	4.2094e-09
NM_001035397.2	19.3122	31.6151	28.2209	35.3244	28.8824	23.2864	17.591	29.5349	29.7744	32.0714	33.4186	23.7266	9.84714	25.4456	28.223	27.5481	27.0547	21.8135	12.5171	13.3293	12.035	21.2289	19.4966	20.1537	22.3412	22.5619	21.6468
NM_001035398.1	48.0015	87.1575	86.025	86.2329	86.4424	103.332	106.333	87.2158	84.1178	85.0507	78.7826	105.278	44.8721	89.418	86.5655	85.1976	90.9486	112.909	80.6198	80.6311	79.6489	84.6244	84.9662	82.1729	104.495	103.871	104.117
NM_001035399.1	6.281	28.947	19.3768	20.2607	19.7051	26.0817	5.78497	24.8619	18.5202	19.7509	19.3905	19.4407	6.0433	46.2892	29.5182	26.3864	26.8991	33.7072	7.13548	6.65177	6.17211	29.4423	28.9276	29.1657	34.4189	34.2377	35.464
NM_001035400.1	1.04644	3.79546	6.74025	6.13256	7.34427	3.83218	1.54236	5.86761	8.38034	9.27809	10.0208	6.41252	2.85985	4.22896	6.10548	8.29799	7.78797	7.12962	0.664283	0.731186	0.796822	1.14162	1.13234	0.64236	0.746734	1.07652	0.977372
NM_001035401.2	0	6.26847	6.72419	2.79901	7.68423	6.18873	3.70804	9.16264	6.39536	6.45623	6.97185	7.12621	0	6.33001	3.83807	3.7465	4.13309	3.214	2.00775	2.25324	2.23382	2.57667	1.5762	2.22699	3.73514	3.58973	3.7635
NM_001035402.2	2.09988	3.11292	3.15887	2.63205	4.54182	2.72792	2.87484	3.75588	2.08143	2.84406	2.69393	2.6477	1.15983	4.40532	3.2907	3.01602	3.7275	2.17059	0.747958	1.16281	2.10102	1.05163	0.943082	1.05828	1.81851	1.6063	1.62739
NM_001035403.1	0.491373	3.48798	5.05012	7.89746	6.80329	4.56489	5.75715	4.10148	6.05867	6.44316	5.71511	5.51056	0	3.79894	5.52428	6.37698	4.61572	4.56999	5.69551	5.89501	6.43392	3.6879	3.49425	4.40384	2.68951	3.32699	3.39203
NM_001035404.1	1.82085	0.034467	0	0	0	0	7.04032	0	0	0	0	0	1.66167	0	0	0	0	0	17.5293	17.1665	16.1665	0.0788339	0.0134823	0.0271346	0	0.0142712	0
NM_001035405.1	3.09166	9.97033	5.68547	9.34471	7.60413	5.39017	8.48171	10.1757	7.6009	7.57451	9.03478	6.62216	2.08792	7.38245	8.11644	7.79375	6.87327	5.94219	5.16166	5.75819	5.17276	5.88443	5.3586	5.4682	5.35659	5.20719	5.62586
NM_001035406.1	25.4645	32.9212	37.0215	31.7499	25.7783	41.8917	1.30122	0.540001	0.923342	0.730758	1.41268	1.90933	1.49824	1.41202	1.00822	1.18387	0	2.40959	11.7111	9.92398	11.8519	13.4963	15.8813	15.0475	17.4538	19.3516	18.2039
NM_001035407.2	8.98363	2.38134	2.70697	3.582	3.39186	3.18263	7.28379	3.79224	4.55095	4.16163	4.21308	3.70615	4.79116	3.63277	3.54709	4.89223	4.39896	3.03364	5.6388	5.81633	5.60173	4.12731	3.38668	3.74571	4.59677	4.68876	4.61198
NM_001035408.1	13.7177	29.5483	31.4645	30.5556	32.321	30.3326	23.9876	30.4136	27.1503	30.1199	33.887	30.722	14.1186	28.8454	31.6127	32.4235	30.1314	30.4809	9.21528	9.4025	9.93668	15.5743	15.9522	15.872	18.1539	17.2715	18.3365
NM_001035409.1	0.66966	3.04329	1.67162	2.0635	2.2299	2.41016	2.09926	2.79632	3.04798	2.87195	3.83859	2.63207	0.408047	2.77848	1.33391	1.56536	1.93514	1.31887	1.10314	0.792273	1.5816	1.66795	2.01324	1.57979	2.03359	1.92367	2.01613
NM_001035410.1	0	0	0	0	0	0	0	0	0	0	0	0	0	0	0	0	0	0	0.0364809	0.0759474	0.055728	0	0	0	0	0	0
NM_001035411.1	0.289705	0	0	0	0.483688	0	0	0	0	0	0	0	0	0	0	0	0	0	0	0.267306	0	0	0.209657	0	0.189411	0	0
NM_001035412.2	3.38448	20.2955	12.0549	14.1324	12.4681	11.3379	13.7205	18.6003	11.2499	15.4845	17.1765	12.1018	3.93103	18.0044	14.2947	15.3539	14.4532	11.0753	5.47624	6.04247	5.83348	9.81843	10.7257	10.1458	12.6693	12.8067	12.7894
NM_001035413.2	0.193534	6.71754	6.05536	7.41186	5.92169	4.6215	3.03384	5.70865	4.35961	5.92558	6.80976	4.00581	0.883635	4.09452	7.67157	5.05315	4.81829	4.6553	4.55436	4.48088	6.32005	4.41286	4.2438	5.3241	6.31128	5.39164	6.82501
NM_001035414.2	33.0022	96.9567	84.2366	87.5878	86.5287	70.7913	56.105	98.8088	89.6476	94.3434	86.0927	78.6141	34.0142	106.186	84.7609	81.7994	85.9194	78.2243	43.411	44.2035	44.1804	65.6367	66.1086	65.4015	75.1984	75.9727	76.746
NM_001035415.2	2.62932	0	0	0.0155439	0	0	0	0	0	0	7.5054e-08	0	0.0127767	0	0	0	0	0	6.43032	7.49631	8.615	0.381491	0.000151902	2.43471e-09	0.66217	0.350479	0.593911
NM_001035416.2	0.0343608	0	0	0	0	0	0	0	0	0	0	0	0	0	0	0	0	0	0	0	0	0	0	0	0	0	0
NM_001035417.2	64.8096	117.876	90.687	118.782	101.371	71.1945	79.4324	120.633	100.003	112.709	122.703	74.0171	26.6034	81.8825	97.258	108.308	86.7077	65.4987	43.329	43.0124	43.5256	57.5833	57.5528	55.9722	70.8964	63.7103	68.4289
NM_001035418.1	0.0158417	0	0.172635	0.11248	0.165338	0.293954	0.595678	0.286516	0.228265	0.489242	0.280972	0.504845	0.0576186	0	0.237536	0.123945	0.105184	0.26279	0.343947	8.56249e-09	0.291289	0.0738211	0.015627	0.0750579	0.00818577	0	0.00436941
NM_001035419.2	95.3647	135.709	123.629	134.546	130.385	105.524	216.068	148.228	145.756	152.441	137.173	133.083	79.4697	144.956	133.454	135.974	131.756	98.1843	186.417	190.522	183.973	102.102	106.042	103.034	104.21	104.886	102.225
NM_001035420.1	36.4924	14.0997	10.1615	11.3994	8.57381	16.627	51.9821	17.1348	9.92251	13.7699	11.6403	7.46354	20.2576	30.4566	11.6009	9.41589	9.84587	21.0887	29.9883	31.401	30.27	10.5322	11.7995	10.4812	7.66276	6.82682	7.22171
NM_001035421.2	2.26248	3.54913	4.85258	4.14179	4.3064	7.23281	3.05878	4.41067	4.74874	4.93531	5.58781	6.82696	1.66434	3.86272	4.57332	4.40997	5.01456	7.38028	1.96646	2.00314	1.98466	4.92853	4.58325	4.41284	3.12346	3.31347	3.41885
NM_001035422.1	2.30465	2.32748	3.02362	3.48046	3.32659	4.19331	0.170158	3.4195	3.30419	1.30918	3.52469	3.26481	0.645547	7.2261	3.15814	3.51379	2.97349	4.13346	1.93821	0.569175	2.21696	3.04677	1.48815	0.375866	3.50206	3.51028	0.502951
NM_001035423.2	21.5057	131.732	125.91	106.063	119.714	153.385	39.385	98.4277	95.6175	77.5926	85.3297	99.5068	15.4921	117.816	111.212	93.9924	106.724	122.699	27.1194	27.3085	26.2081	66.2227	69.5021	73.2448	85.5486	83.6665	84.4851
NM_001035424.2	0.190755	7.81003	7.71985	8.99098	9.6595	6.70831	5.80198	8.36357	8.80697	9.26868	9.14579	7.11585	1.73657	6.90897	9.72024	8.98388	8.48074	7.35563	7.10404	7.61246	7.98324	8.5868	8.38334	8.3247	9.88067	9.8724	10.5593
NM_001035425.1	0.210998	2.15945	1.04637	2.5274	1.08539	0.179462	1.50808	3.83731	2.01308	1.88863	1.88433	0.985209	0.508409	2.50526	1.3242	0.915844	0.421522	0.364984	0.720731	0.627683	0.605284	0	0	0	0	0	0
NM_001035426.1	47.2577	73.0717	67.1988	74.6407	71.0703	68.3549	48.4886	74.3454	68.8421	71.8492	76.1268	66.1594	39.7043	78.2012	71.6699	71.1504	70.1424	65.6728	19.0331	19.7521	20.1606	32.5452	32.8242	32.3688	34.4529	33.8433	34.0084
NM_001035427.1	36.1144	73.6596	60.6238	58.2943	59.7272	58.4387	62.5613	62.6842	58.7853	54.5224	50.6715	54.6818	54.7485	70.3299	56.9431	51.7234	56.4517	51.7387	67.7765	67.7085	63.7424	37.6982	37.2359	38.0919	43.9692	44.1755	44.4492
NM_001035428.1	35.2342	177.132	139.652	153.999	148.889	117.188	73.6721	155.199	152.965	147.61	161.739	129.106	44.7368	138.731	141.642	140.227	144.622	107.416	46.4108	46.3178	45.9611	72.4967	74.6712	73.9143	93.6449	92.3854	93.6782
NM_001035429.2	15.2338	12.8122	11.0815	11.3773	9.79058	9.08249	17.8803	14.1934	10.7925	11.6949	11.0545	11.0094	10.3921	13.4773	11.3878	10.7746	11.4577	9.54186	7.16169	7.10507	7.1299	7.75834	8.74736	7.3265	8.75017	8.61247	9.34557
NM_001035430.2	6.31043	5.20981	7.15405	7.67149	8.51336	6.89212	5.50227	4.74186	4.07549	4.92015	5.96767	4.09349	2.45747	4.27944	4.42749	4.31643	4.87769	2.59437	2.51429	2.57217	2.55584	2.95266	2.47197	3.20644	3.23983	2.66624	3.06665
NM_001035431.2	14.8972	26.6303	32.9186	30.4746	31.5899	31.9048	19.6327	23.8343	31.5782	30.0732	34.8996	41.2604	10.4485	26.2256	33.3536	32.8945	37.2959	38.5683	11.7367	11.4261	12.2484	17.0431	16.5205	17.7002	16.9592	17.3928	17.8237
NM_001035432.1	0.977348	3.51638	4.14005	4.11984	4.46777	4.488	3.29927	4.00031	4.29724	3.6652	5.7952	3.5744	1.01871	4.53686	4.9224	4.44874	5.1315	3.36293	0	0	0.0410342	0	0	0	0	0	0.0685285
NM_001035433.2	10.4219	16.9844	17.5046	21.4601	17.8035	13.0373	15.0767	17.6305	20.5147	23.3012	23.6843	15.2404	8.21436	22.4099	19.4023	22.475	18.1137	11.1133	11.5036	11.8985	12.1637	17.1108	17.9424	17.1985	26.8886	26.2167	26.8667
NM_001035434.1	3.53584	10.5258	8.0948	8.41762	8.73491	7.1107	6.91457	12.5836	10.0005	10.6643	9.58979	9.6963	4.8669	14.1015	9.9135	8.02173	6.40694	5.66087	5.51299	4.35137	4.55544	3.18058	3.03954	2.62316	3.60502	3.35146	3.24681
NM_001035435.3	59.4174	100.44	76.3018	94.5206	88.6193	59.38	96.9319	111.73	93.8295	108.597	100.891	70.6117	71.5678	87.4282	83.5984	89.1117	82.0906	58.1895	56.6785	58.8067	56.6988	42.5569	41.8858	42.6727	44.8111	45.1559	45.0413
NM_001035436.2	63.4117	108.718	81.4519	107.455	89.8514	66.1834	66.3922	98.4679	86.7906	102.183	102.949	61.0465	28.681	54.2521	76.6567	84.909	75.5959	60.2632	34.8625	35.4705	38.1442	49.2518	53.9309	51.081	52.4026	49.9662	52.6741
NM_001035437.1	77.8277	149.038	134.816	144.644	125.568	127.063	114.307	167.96	146.179	155.554	146.977	140.254	96.4397	154.13	140.063	138.84	132.619	132.388	60.1985	60.4156	61.7287	105.524	106.362	108.383	121.177	124.708	126.22
NM_001035438.1	98.474	141.418	101.38	127.37	110.12	76.0329	152.942	156.828	108.22	144.907	116.383	92.6611	114.251	136.677	110.538	116.31	103.046	77.5661	74.5218	68.8213	69.2513	58.2089	55.8994	60.0563	61.3367	64.6186	66.0334
NM_001035439.1	2.00413	3.33146	2.13498	3.9429	2.64408	3.20658	1.34011	0.171795	0.00437782	0.344425	0	0	5.76369	1.5332	1.9741	1.61516	0.854453	2.12383	4.78389	7.16111	8.16238	3.11591	2.74264	1.39998	2.72623	2.32765	2.32598
NM_001035440.2	4.83159	34.8323	27.8008	31.5436	33.6371	37.1126	8.74264	33.4335	30.5487	36.9668	34.0043	25.6017	10.9503	53.0291	34.7537	33.7986	31.1899	37.2217	33.1568	32.6924	32.3233	44.4253	47.1421	45.4504	49.0105	50.6432	51.6083
NM_001035441.2	130.673	810.305	660.071	740.688	718.531	612.543	144.505	712.687	603.821	683.893	610.9	501.554	97.0005	693.88	570.381	595.729	598.443	571.828	138.043	144.168	139.367	473.322	466.596	472.38	554.653	549.34	557.953
NM_001035442.1	16.0992	72.3634	66.4574	67.1513	60.6336	60.3557	18.1764	65.0678	66.5252	62.6013	57.1247	53.7633	12.7716	69.2172	67.3242	62.1931	64.2625	67.8488	22.1335	22.5678	23.2195	62.4687	61.6689	60.7584	76.2118	76.6178	76.007
NM_001035443.1	20.2013	31.681	21.9427	27.7813	21.065	21.2795	30.8198	49.5391	42.4579	44.2829	46.2348	37.5727	16.9159	56.3539	44.8258	45.5774	41.4487	42.078	23.2782	21.9416	21.8995	35.7264	35.2337	34.2417	41.2368	43.8948	43.2088
NM_001035444.2	8.24902	25.4508	28.9917	27.2338	28.1296	31.5641	10.4051	27.5008	26.2573	25.3426	27.3363	27.565	6.6096	30.4561	30.0674	28.3854	29.8568	31.4127	4.90855	5.39923	5.46598	15.4871	15.605	15.5781	20.8223	21.0541	19.7969
NM_001035445.2	1119.93	3749.4	4171.03	4000.58	4282.68	4312.12	1101.78	3675.07	4063.15	4243.85	3826.33	4402.06	813.053	3674.91	3936.09	4035.04	4242.11	4024.23	812.539	807.454	813.447	1830.22	1843.74	1869.63	2120.93	2124.99	2172.08
NM_001035446.2	12.1681	36.7713	36.213	28.7737	29.6338	41.4654	17.2168	45.4082	37.1733	32.322	32.9018	45.1996	15.6453	41.3202	46.0728	34.4323	39.9653	47.9586	5.44617	4.98196	5.24215	40.6422	38.6266	39.0436	46.1451	44.927	42.9963
NM_001035447.2	56.7487	98.9108	92.283	102.776	99.6238	99.1277	108.81	114.112	108.806	116.395	110.641	113.581	53.7269	120.86	97.0895	101.761	96.2722	95.0222	92.2749	94.3856	94.2472	62.6856	65.2746	65.5456	59.8975	60.0035	59.9379
NM_001035448.1	25.0286	42.0324	31.976	33.7821	28.2224	33.5777	42.2474	51.8143	41.0569	39.8397	43.7831	40.0379	19.4024	48.3923	37.5318	34.7615	41.6512	39.5072	21.8604	21.0277	20.1857	28.2478	28.5516	29.3006	27.2357	26.4113	25.612
NM_001035449.2	32.7253	78.5623	56.834	61.4192	58.1922	39.5562	33.8759	67.8776	65.0871	65.2868	68.3078	43.0097	8.0114	31.3898	57.9736	65.8689	62.1232	49.7515	28.973	29.8163	29.5721	41.3207	42.8115	41.0606	48.7776	49.597	51.0979
NM_001035450.1	0	0.267577	0.178841	0	0.153693	0	0	0	0	0	0	0.158316	0	0	0.316573	0.18332	0	0	0	0	0	0.0911899	0	0	0	0	0.128906
NM_001035451.1	0.858005	4.08623	8.03266	5.03924	6.97432	8.94679	4.13681	5.8729	6.35394	8.36509	8.16473	8.07174	0.300082	3.40764	6.534	6.87784	7.41803	10.2872	2.49045	1.11155	1.69503	3.49749	3.86046	4.205	4.16167	4.83461	4.33381
NM_001035452.2	49.0383	116.932	75.0093	102.654	82.5178	60.4066	38.043	97.1224	77.841	87.536	93.2733	53.6397	19.4462	71.6056	69.0892	78.8797	64.9213	50.019	21.242	19.5343	22.8737	44.6614	40.5762	39.9593	50.6077	52.3478	50.7418
NM_001035453.2	22.5323	34.0041	30.2368	36.4396	31.8619	26.735	24.3047	25.317	27.5209	28.6391	30.3716	24.3484	18.9851	22.8136	30.187	31.4047	29.186	26.2535	14.9633	15.4413	15.942	19.7734	19.5617	21.1184	25.9568	24.1056	22.9863
NM_001035454.2	27.4904	49.1838	43.6525	45.6782	40.6923	37.9626	36.1407	54.3287	45.2515	54.4473	48.7829	39.8236	17.8915	52.4483	44.6969	42.7306	43.6065	43.2446	20.6136	20.8388	19.9434	30.1562	32.5549	29.2778	35.3747	35.6312	37.1366
NM_001035455.1	115.728	205.537	200.509	208.905	194.22	185.745	134.098	197.285	199.741	199.727	197.112	162.913	83.9832	241.031	199.676	196.145	184.788	173.796	103.969	103.125	105.817	84.4671	84.3422	84.4521	117.147	116.755	118.308
NM_001035456.1	161.449	386.965	374.228	429.983	399.872	353.99	179.7	418.743	467.883	479.063	494.112	386.013	96.1548	341.224	365.204	397.826	359.082	318.375	87.0136	86.3592	81.5548	140.382	141.696	141.727	161.238	160.132	161.616
NM_001035457.3	0.184392	0	0	0	0.118896	0	0.170314	0	0	0	0	0	1.14056	0	0.102658	0.0985383	0.105209	0.115575	0.239145	0.332789	0.254363	0.160596	0.139895	0.11197	0.0203259	0	0.028874
NM_001035458.1	84.2707	142.505	115.757	134.795	129.296	121.036	114.182	141.077	131.224	148.582	124.543	124.132	76.4088	150.053	127.33	122.198	122.974	121.174	91.7245	89.6933	88.9409	95.747	99.6206	97.0222	103.334	102.67	103.732
NM_001035459.2	0.597297	2.17523	1.49293	2.20197	2.17339	2.37186	1.71783	2.14159	2.86053	2.06656	2.77221	2.71498	0.317062	2.38982	2.53799	1.80843	2.04611	3.14634	0.0668549	0.0718523	0.129507	0	0.161802	0.150922	0.105424	0.0528602	0.223695
NM_001035460.2	13.0636	36.4106	29.6519	35.9531	28.9827	27.2878	19.2477	40.6251	33.7608	33.004	35.9944	29.6832	11.3531	37.3782	31.1627	32.9505	28.4456	27.7701	8.64907	8.66517	10.0987	16.0969	15.6151	14.2353	15.6216	15.2681	14.7743
NM_001035461.1	11.8308	34.2393	28.0811	35.2139	28.3738	19.1462	14.743	36.3931	25.0592	31.3647	29.3957	18.475	13.4896	30.5452	26.0802	28.4598	25.2409	19.2947	11.5017	11.197	11.7331	17.2622	17.8905	18.519	20.0203	20.6863	20.9244
NM_001035462.1	0.325325	5.16293	4.19181	4.55414	3.31036	3.23979	3.90771	5.03287	4.44516	2.69972	4.74845	4.73716	0.508646	5.38018	4.21403	4.90744	4.88613	3.30529	12.1458	11.8401	12.2641	5.78623	6.16802	6.1655	5.80576	5.82886	5.6425
NM_001035463.2	1.2713	0.26272	0.511708	0.283183	0.397772	0.544184	1.73135	0.504358	0.411166	0.19311	0.10737	0.118757	2.08644	0.540073	0.603029	0.335708	0.324124	0.460779	0.633536	0.814231	0.607828	0.100971	0.0936711	0.0730568	0.0757118	0.043578	0.0222483
NM_001035464.1	0	0	0.146176	0	0	0	0	0	0	0	0	0.0723403	0	0	0	0	0.0439476	0	0.74911	0.356434	0.173446	0	0	0.0207277	0	0.0162665	0
NM_001035465.1	0	0	0.562233	0.841938	0.231972	0.139644	1.16239	0.615922	0.441657	1.02219	1.18924	0.537969	0.827926	1.39207	0.81608	1.32468	0.435378	1.53681	2.5049	2.26773	2.32194	1.9821	2.30639	2.35237	2.1929	2.1016	2.44222
NM_001035466.2	2.54754	17.2891	19.4532	13.0194	13.8073	23.5878	15.7016	17.9761	18.8278	14.0049	14.5829	20.0268	5.42194	33.8556	23.4279	18.8628	19.6035	25.3271	12.9764	13.291	13.7324	7.79046	7.79211	7.67055	6.4628	6.00135	6.22007
NM_001035467.2	48.7714	95.5065	76.4849	85.1996	84.4536	66.5911	61.0756	98.894	89.1819	90.8416	87.3286	77.7279	39.1556	99.2873	86.2262	92.4179	82.963	70.491	51.0005	51.5252	50.4131	46.0624	46.6208	47.1216	49.7705	51.4505	50.7601
NM_001035468.2	164.666	321.192	278.132	326.174	293.435	295.964	117.561	341.807	284.402	308.61	292.246	287.629	134.077	400.275	306.638	329.802	280.629	288.643	25.894	25.891	25.9721	76.78	79.5022	79.1033	88.3842	88.9293	86.0708
NM_001035469.1	1.96812	0	0	0.0438105	0	0	1.93365	0.0351528	0.076423	0.0448704	0.0897085	0	1.83941	0.0341798	0	0	0.034743	0.0337781	1.43765	1.39236	1.43176	0.335203	0.272275	0.533608	0.0301779	0.0151727	0.077051
NM_001035470.2	2.69136	0.0291773	0	0	0	0.10982	3.38664	0	0	0	0	0	3.84117	0.0272343	0	0	0	0.0269243	1.34089	1.47171	1.47943	0.533797	0.650608	0.470837	0.0240096	0.048298	0.0490443
NM_001035471.1	16.8019	55.4595	44.5881	53.2942	52.3402	40.0837	32.1697	59.0924	52.2541	56.9595	55.3701	45.2762	12.0104	46.0435	46.6108	47.4562	44.6631	40.5295	37.6313	38.8017	36.0286	38.9046	43.4041	42.5556	44.9149	46.4055	45.4353
NM_001035472.1	11.0776	41.0848	31.0245	29.6505	29.369	31.2174	24.0218	43.8612	31.398	34.3968	29.8002	27.5801	15.5856	45.1978	28.1125	26.1404	26.2613	29.207	26.894	28.2234	27.7371	28.0423	26.8926	28.0284	30.0119	31.1773	31.1535
NM_001035473.2	4.76797	22.7917	25.2732	24.4452	24.636	16.6462	9.24555	28.4295	37.1015	28.8352	30.062	28.8435	3.9441	23.014	36.4404	32.8103	33.5088	22.164	6.0143	5.12016	5.97278	6.13547	6.12118	6.06569	6.51288	6.90511	6.30059
NM_001035474.2	22.5339	61.3252	49.9769	57.268	52.5667	45.0055	37.3675	58.7574	56.4122	57.9895	54.0345	46.9755	24.5118	59.0328	51.8346	49.3609	50.6621	40.2561	38.0762	39.6061	39.0458	44.6453	45.9224	45.9922	50.8145	49.8573	49.6863
NM_001035475.1	28.0993	69.0562	47.0461	56.8083	49.7614	46.275	42.8576	68.5751	52.7227	57.4158	49.9334	46.4385	45.2066	63.5548	51.3162	49.6896	46.7421	43.4017	30.7381	33.4998	32.5989	40.1657	39.8644	37.5694	49.4028	46.7745	48.1328
NM_001035476.1	36.8755	139.779	97.7431	118.038	102.538	75.3682	61.9268	129.863	97.8121	106.806	103.952	83.4819	27.1027	129.281	88.6626	95.4531	94.2041	77.3373	64.6566	65.6681	63.8906	75.0465	74.8427	77.0968	89.8496	89.8922	90.4496
NM_001035477.2	0.623612	3.63289	2.72734	2.49761	2.68824	2.03227	1.87918	2.55687	2.47664	1.92806	2.10126	1.69419	0	3.20427	2.7398	2.39538	2.97468	2.14494	2.61371	2.30427	2.18166	2.50831	3.32599	2.88667	3.07004	3.04391	3.51221
NM_001035478.1	11.194	12.4545	26.4664	24.3149	27.0567	26.4518	14.5944	21.2186	37.3779	27.9168	23.6765	41.4099	10.9573	18.9342	32.8672	24.7475	32.3517	29.2047	9.0596	8.88694	9.08098	3.99521	4.15598	3.97214	3.79134	4.28262	3.22549
NM_001035479.1	0	0.219236	0	0	0.052294	0	0	0	0	0.196539	0	0.127113	0.0710891	0	0.243989	0	0	0	0	0	0	0	0	0	0	0	0.0538111
NM_001035480.2	0.889921	1.39257	0.93455	1.37292	0.64185	0.834431	0.0393476	1.32152	0.640821	0.540441	0.567188	0.427837	0.722523	1.2533	0.966372	1.32714	1.31563	1.68986	0.150643	0.0447594	0.102492	0.195112	0.0483072	0	0.231007	0.0767197	0.0480016
NM_001035481.2	8.29357	11.6158	9.8675	9.8184	12.2432	8.52325	12.4093	9.94715	13.5172	12.4996	12.4616	11.0884	8.7749	11.3565	10.6838	9.76048	13.8559	10.6989	6.79495	6.22967	6.96067	6.65212	6.12925	6.9569	9.51085	9.86117	9.96801
NM_001035482.2	22.2431	66.7552	51.8211	55.0068	55.6098	42.1891	41.7395	69.5148	60.2543	52.393	60.5462	55.2207	12.5922	36.5642	54.9113	56.5007	55.752	37.9069	24.7915	27.314	27.0325	34.3772	34.7519	36.3265	38.0308	37.2983	36.026
NM_001035483.1	4.4325	10.0023	11.811	11.0771	13.2576	13.7281	5.28953	9.61082	13.1243	11.3536	13.7156	11.7003	3.0055	5.67577	7.77507	7.65366	6.72979	7.18089	0	0	0.190985	0.226637	0.207138	0.151521	0.46667	0.254338	0.178808
NM_001035484.1	18.3007	11.0139	14.1956	12.7866	20.368	21.2326	15.0378	17.1157	15.9416	23.1974	21.2969	15.2203	21.4561	10.4456	16.283	18.4858	14.8255	14.5526	15.1838	15.9308	12.7078	10.7841	13.0093	9.99501	14.5468	13.1693	12.0755
NM_001035485.2	20.4916	10.1648	9.94628	10.7314	10.4509	9.86227	24.4475	12.4198	11.1479	9.27828	9.94618	9.34755	31.5973	10.9444	17.5934	17.1993	15.7435	13.4877	6.18052	6.66343	6.0649	8.19374	7.90991	7.67233	5.92966	5.83494	5.91459
NM_001035486.2	12.0362	18.1814	18.3252	15.9171	15.8118	26.3595	30.7279	13.6413	14.894	10.436	12.088	17.7439	11.8553	24.7648	20.3026	15.4549	19.3878	26.2489	11.6456	13.1569	12.6027	3.84887	5.0548	4.63814	2.28251	1.78671	1.21555
NM_001035487.1	101.382	387.897	383.893	403.932	407.993	360.41	199.662	439.268	474.186	455.386	407.331	432.785	138.86	443.752	483.365	504.365	455.049	405.545	185.145	184.559	186.892	238.953	245.504	240.412	249.403	247.547	252.367
NM_001035488.2	0	0	0	0.0794816	0	0	0.0575325	0	0	0	0	0	0	0	0	0	0	0	0.0277541	0.0283929	0.0285488	0	0.0129985	0	0	0	0
NM_001035489.1	25.1946	42.078	32.9745	37.6441	34.2458	28.8733	19.6978	41.738	35.5951	39.4834	40.5701	32.274	15.3138	35.7151	33.3813	38.6189	30.6625	26.1448	15.7969	16.7983	15.4484	25.2644	24.9508	26.0472	27.0137	25.5738	25.7307
NM_001035490.2	49.2527	6.81763	11.7502	5.45269	8.63149	24.2734	71.5882	11.3837	12.5793	15.7339	10.0372	14.1306	56.7108	32.9654	15.4062	9.66255	12.7976	34.9962	17.7699	17.0199	17.4242	1.34678	1.38102	1.35188	2.38768	1.76943	2.25233
NM_001035491.2	32.745	74.0056	57.5315	68.7007	60.3862	43.3494	33.9286	71.0332	61.8002	57.3497	53.7953	42.5006	14.7796	65.4499	61.938	59.2677	54.6343	36.041	19.1053	17.7027	17.4821	25.9379	23.044	25.5301	28.0394	27.3808	26.646
NM_001035492.2	59.3818	120.94	134.291	139.147	133.958	135.118	91.2621	121.609	123.362	124.623	145.697	130.75	35.4875	108.183	124.489	124.539	133.85	135.85	69.7354	68.3784	67.7777	108.73	108.415	106.842	115.952	112.599	113.924
NM_001035493.3	1.1211	0	0.35981	0.166734	0.0543052	0.590141	0.401703	0.193568	0.275711	0.355738	0.328631	0.314739	0.688726	0.525398	0.304622	0.152893	0.125198	0.498516	0.391486	0.351889	0.342258	0.263914	0.225742	0.198001	0.362576	0.210328	0.368979
NM_001035494.1	13.9586	4.87834	5.0635	5.30115	5.15098	4.98225	11.9287	5.42427	4.59274	3.68021	5.63618	5.56288	11.867	4.80319	4.75307	4.33591	5.04795	6.25798	3.989	3.52184	3.48931	7.32418	7.76157	7.46959	14.6142	14.945	14.8386
NM_001035495.1	0.0806887	0	0	0	0	0	0.892324	0	0	0	0	0	0.574941	0.0243836	0	0	0	0	0.616317	0.668251	0.566683	0	0.00908274	0.00918981	0	0	0
NM_001035497.1	38.3541	63.716	70.4265	66.5861	68.0467	64.2785	47.4033	76.7344	68.7181	66.782	66.7447	73.198	21.0241	65.4364	62.9569	59.923	64.4988	61.3321	14.8023	13.313	14.3707	21.159	21.7025	19.5566	23.3531	22.0839	22.2451
NM_001035498.1	9.22622	8.96069	13.2729	13.1547	16.3422	12.1429	8.44023	17.2249	10.0187	10.0378	16.6866	11.3251	7.08588	11.8954	11.6983	9.85961	13.3816	17.7765	0.180891	0.53848	0.733384	1.11425	0.872414	0.542325	0.616588	1.31	1.01008
NM_001035499.1	56.1371	132.665	125.681	147.642	140.276	125.487	79.8508	137.033	135.462	144.277	146.118	128.209	46.189	140.578	121.402	138.488	128.509	116.715	20.2793	19.6334	19.8203	38.2874	39.3199	40.0876	40.8773	39.017	41.0415
NM_001035500.2	101.282	151.805	129.672	147.086	130.091	109.624	77.2293	148.349	125.334	141.799	136.875	111.694	59.3623	124.651	142.934	139.456	119.584	113.726	37.1781	36.1142	34.8104	70.0952	70.5867	70.007	87.1218	82.1064	82.3432
NM_001035501.1	0.30076	0.336037	0.0888071	0.286933	0.272519	0.1355	0.165864	0.368336	0.350353	0.29389	0.469711	0.260134	0.0962909	0.134259	0.285292	0.20343	0.136637	0.265212	0.260211	0.225142	0.370765	0.0915356	0.0750938	0.151214	0.158414	0.119424	0.222438
NM_001035502.3	0.783011	0.764663	1.9444	0.226957	2.15674	1.82189	0	1.17375	0.423931	0.918941	0.680017	1.92574	0.298498	0.311597	0.713895	0.542068	0.843593	0.334051	0	0	0	0.124845	0.293814	0.191196	0.410343	0.248783	0.385417
NM_001035503.2	1168.45	2577.73	2757.84	2308.13	2492.5	3024.39	724.038	2284.24	2159.64	2134.41	2165.49	2492.71	530.7	2389.92	2521.61	2445.33	2276.14	2645.19	270.969	276.376	276.74	704.853	709.059	708.26	829.023	791.922	837.715
NM_001035504.2	31.0942	49.0648	62.2003	71.3959	53.6673	79.9289	35.7423	59.9486	61.4349	49.9835	48.0301	77.3199	18.8712	66.7451	60.8546	55.6801	65.5287	92.4922	21.1258	24.8158	19.9864	38.564	30.8111	34.9331	38.8525	43.5646	43.1485
NM_001037100.3	4.31485	0.153184	0.0708263	0.27445	0.0724531	0	9.28892	1.10073	0.877571	2.7177	1.68191	0.622244	2.91004	0.712696	0.25965	0.564214	0.218259	0.562332	26.6819	24.9167	27.6108	0.877006	0.748445	0.72421	0.253702	0.286637	0.0971355
NM_001037141.3	0.138747	0	0	0	0	0	0.138941	0	0	0	0	0	0.168707	0	0	0	0.0692657	0.0669605	0.723064	0.583738	0.484456	0	0.0509476	0.00895226	0.139265	0.0630317	0
NM_001037142.1	0.405727	6.92244	2.61184	0	1.21334	2.41064	0.0323748	4.81303	0.951135	0	3.99946	0	0	4.38454	0	0	1.82385	0.447135	0	0	0	0.0874938	0	0	0	0	0
NM_001037245.1	0.544666	0	0.668146	0.408421	0	0.318835	1.13732	0.281607	0.253542	0.127089	0.198353	1.07462	1.84127	0.125104	0.54739	0.358524	0.243854	1.0495	0.233302	0.117406	0	0.0335029	0.127998	0.0759449	0.121352	0.344229	0.211538
NM_001037319.1	3.21582	74.2597	71.8503	55.1249	61.1072	63.2676	13.9277	72.5222	65.1454	43.9346	48.6072	70.0987	2.36271	60.0858	64.9627	50.0484	62.0252	63.0566	13.7133	8.66568	10.7086	34.8935	36.6505	35.555	41.7438	42.2314	39.2004
NM_001037320.1	10.9846	12.4051	7.32723	9.19822	8.69219	7.64147	27.3217	14.1132	7.27793	10.2813	9.48912	8.75111	3.8853	15.3951	9.52566	9.22776	9.59664	8.6	6.16222	6.61789	6.43626	5.00852	3.97487	5.06341	6.0607	6.81916	6.06129
NM_001037443.2	1493.21	3196.64	3513.29	3350.08	3214.56	3220.36	1220.24	3107.67	3139.24	3340.82	3163.77	3196.59	848.936	3319.34	3258.11	3282.23	3352.47	3167.27	1196.25	1215.58	1210.36	2334.41	2383.81	2400.41	2798.56	2778.36	2836.95
NM_001037444.2	43.0581	75.9172	64.6405	76.3687	69.4942	53.7472	72.447	86.8125	78.9206	80.7515	83.4045	66.2755	38.16	76.3205	69.6342	71.6676	70.3861	54.2036	53.2281	55.7546	54.9621	49.5247	50.0458	50.251	51.6268	51.865	52.1895
NM_001037445.1	19.525	2.85812	7.21389	4.17749	6.14338	12.185	14.8408	3.92757	7.47126	3.93278	4.14774	11.9532	27.4283	6.2882	9.14401	6.18649	8.49888	15.4229	0.751351	0.678173	0.757756	1.80248	1.28361	1.63899	1.72906	1.50496	1.49879
NM_001037446.2	0	7.27958	14.5346	10.3481	6.39755	4.40799	4.57249	6.46684	9.61235	0	19.4858	6.57004	0	14.419	6.46924	9.55399	10.7992	10.5394	1.48158	0.00456731	0.270854	0.375072	1.216	0	0.0923425	0.00272526	0.667344
NM_001037447.2	3.40675	3.36794	6.36131	5.97033	5.68325	7.54801	2.79325	4.88385	5.73735	4.05235	5.18003	6.61199	2.88519	4.73534	6.65655	5.63143	6.67689	8.78672	0.77318	0.741966	0.737525	2.99244	2.57771	2.78447	3.26132	2.60998	2.75469
NM_001037448.2	9.87604	59.379	48.5126	45.4441	51.4832	43.8997	19.836	55.7523	47.0755	40.4649	46.4312	43.3224	9.30627	60.7043	44.4322	37.1486	48.8624	49.4897	13.2465	13.1556	12.5058	23.3041	22.94	24.2144	29.4154	30.0641	28.5351
NM_001037449.2	98.957	202.061	147.986	160.849	150.496	124.975	103.26	181.987	159.567	135.075	150.007	104.684	24.4877	108.16	151.624	160.363	151.418	176.402	75.4812	79.1597	79.075	96.5016	96.5008	96.8017	132.274	131.947	128.465
NM_001037450.2	19.2884	60.6263	49.3244	52.3418	50.381	40.2513	21.0316	60.0219	48.5436	56.2707	55.3478	41.3182	12.2978	47.9206	51.9995	50.9929	48.1039	37.486	15.311	16.3696	15.9856	32.0749	31.3329	32.4052	36.9554	36.0413	34.8391
NM_001037451.1	2.41258	2.97079	2.97061	3.04883	2.92818	2.03646	2.83258	3.23549	2.62699	3.30127	3.8516	1.93971	2.01169	2.74212	2.98412	2.91231	2.97355	1.95475	2.01465	1.98767	2.10629	2.05202	2.18845	1.85783	1.82088	1.87015	2.05962
NM_001037452.1	27.6739	72.1274	49.1655	58.7248	50.677	41.4934	36.6588	66.591	55.0159	58.5481	56.1171	40.4475	18.1733	68.9837	50.9496	54.6706	54.8267	45.8545	19.1227	21.5116	19.1892	35.9925	35.4635	34.6574	40.9212	38.8206	41.6885
NM_001037453.2	118.133	111.005	84.0107	99.2512	85.3042	60.8452	99.3366	120.126	85.6157	114.445	103.67	68.5722	89.4434	100.104	85.9831	89.4973	83.1903	57.0248	61.2418	61.5316	58.683	65.6927	64.6841	66.6259	78.9089	76.4241	80.4707
NM_001037454.2	0.769163	2.24293	2.50065	2.29648	2.4292	2.60538	3.53892	3.78635	4.27317	3.63925	4.04819	3.44513	1.078	4.05374	3.37818	3.59179	3.61916	2.80107	2.43675	2.43825	2.41277	2.45899	2.60825	2.53867	2.94588	2.53909	3.06037
NM_001037455.1	1.34945	2.48947	3.74362	3.956	3.06758	4.4702	2.2425	2.92144	2.65189	2.98765	3.18121	1.97301	1.37575	0.740988	3.28625	2.87414	3.30549	4.79068	1.0993	1.0228	0.861552	2.27512	1.99891	2.28485	2.91017	2.45932	3.20959
NM_001037456.2	23.1637	36.7649	33.9175	37.1324	32.5811	32.5278	17.4382	20.3543	17.881	20.7041	21.5624	20.8051	12.4936	18.1832	17.9013	19.9919	18.0894	20.3769	6.81174	7.06942	7.43617	11.0042	10.1096	9.86809	11.9055	11.4608	11.1302
NM_001037457.1	4.64544	14.0982	12.2105	12.8512	15.7276	19.3111	6.49468	15.712	10.196	5.4055	14.3174	13.6988	4.08068	7.26547	10.4778	13.7119	15.9514	15.2142	6.07035	6.97	6.29168	24.2846	25.2625	24.2873	26.9478	28.1611	26.8551
NM_001037458.1	0.0194868	0	0.0285927	0.0519779	0	0.0204605	0	0.0559139	0	0.0266443	0.0532638	0.0596101	0.0218489	0.040574	0.0369456	0.0231576	0.0412122	0	0.144739	0.136412	0.188892	0.0166766	0.0290592	0.0575239	0.0432319	0.0641698	0.0246738
NM_001037459.2	59.0981	106.948	85.5991	76.6261	78.063	78.3594	86.5667	115.774	75.7889	92.4914	84.0271	72.1454	83.8821	148.017	82.7073	70.692	71.8495	83.5774	50.8753	53.1628	53.3762	61.4651	64.6307	61.3078	77.8278	70.7163	72.7288
NM_001037460.2	1.74849	1.69741	2.38459	2.43178	2.23525	1.43137	1.38488	2.87073	2.56975	1.80005	2.20498	1.57001	1.67259	3.46208	2.0376	1.72718	1.55909	2.06317	0.390147	0.22114	0.404153	0.448645	0.743662	0.650015	1.02082	0.805413	0.714643
NM_001037461.2	187.766	609.865	645.81	586.309	595.992	693.06	184.768	830.807	624.087	633.202	655.291	732.872	118.114	868.924	608.768	629.305	639.958	682.884	55.6071	56.2087	51.3854	271.994	270.955	264.638	310.246	302.221	312.956
NM_001037462.2	36.0253	79.7648	82.1725	71.4059	83.163	94.4806	29.4643	57.9615	59.3971	51.6845	56.6658	69.1825	19.0674	70.4905	86.871	74.7146	83.772	94.8305	18.3085	19.9776	15.9487	22.8509	21.8066	22.1866	24.9693	23.368	24.9145
NM_001037463.1	4.93102	13.4238	10.2723	9.19567	11.0517	14.7205	11.9923	11.328	11.3915	11.6904	10.1728	10.0787	1.14258	9.02487	9.43432	5.92823	14.0218	10.759	10.5313	10.5952	10.92	9.23376	9.02425	10.5557	9.58887	9.13318	9.54139
NM_001037464.2	2.43016	3.34072	0.557931	0.761342	0.66579	0.3468	2.09817	4.05124	0.559199	0.902866	0.738593	0.121074	3.2983	4.43971	0.170828	0.320559	0.0317702	0.030903	0	0.0429416	0.0287854	1.36662	1.40239	1.46996	0.210283	0.208077	0.295843
NM_001037465.2	0	1.47438	1.32183	1.85568	1.23088	1.12604	1.3731	0.596151	0.560767	1.09219	1.21915	0.931145	0.0617416	1.05879	1.03298	1.45612	1.36739	0.590184	2.98439	3.63486	2.76787	2.03137	1.58228	1.79084	1.00987	1.50524	1.30655
NM_001037466.1	5.94176	22.0595	16.2797	21.3126	17.0705	16.9973	14.0009	23.2587	17.6622	22.9736	17.9955	18.2231	8.35378	28.4742	14.6223	13.0869	17.5439	20.4194	6.25608	5.88758	6.17463	11.0282	11.0632	11.316	10.65	9.34676	12.8713
NM_001037467.2	1811.21	3863.2	4474.52	4236.89	4516.39	5285.43	1166.99	3809.08	4120.49	4308.3	4274.9	4692.84	879.077	3883.59	4356.1	4384.29	4482.09	4811.59	869.772	861.792	866.051	2463.39	2449.46	2451.31	2715.03	2661.16	2732.14
NM_001037468.1	0	0	0	0.41834	0	0.468348	0.398151	1.19949e-08	0.509413	0.82383	0.85396	0	0	0	0.660802	0.485184	0	3.11193e-10	0.695813	0.301555	0	0.490964	0.380918	0.630034	0.777964	1.01655	0
NM_001037469.2	11.7681	35.1603	21.8437	29.9546	21.6253	19.1515	11.792	28.4306	22.6011	27.6686	28.6774	17.5438	3.82073	19.6564	28.454	30.5973	28.0076	29.1475	49.9788	49.2821	49.4492	116.148	115.054	116.46	111.77	115.615	115.29
NM_001037470.2	5.78163	1.34926	0	1.65467	1.82873	0.830371	1.45856e-08	1.75959	5.54873	2.7521	2.41197	1.00865	2.04062	5.35754e-09	0	1.10807	2.36831	1.91269	3.79078	2.86784	2.52361	1.22704	2.34684	1.51408	2.39056	2.61536	3.78428
NM_001037471.2	72.7348	101.589	92.5661	93.6009	87.938	83.861	51.4594	110.465	95.194	106.505	87.5571	86.3179	33.954	99.2834	99.7018	99.4048	84.9424	81.7553	54.7604	55.2265	56.573	71.5012	69.6789	70.4966	83.871	83.8995	84.5704
NM_001037472.2	0	2.55781	5.29461	3.99436	4.56897	4.09217	0.538145	2.48439	4.15114	2.77745	3.75597	2.99138	0.572254	3.62936	9.20085	6.09264	8.41003	11.2091	0.280217	0.358693	0.357802	3.1484	3.10197	2.78847	4.05857	4.1661	4.00803
NM_001037473.2	51.7233	48.7235	51.3563	44.5651	42.8837	50.7285	33.032	47.7377	48.8493	51.8401	41.0284	40.0594	34.5438	47.983	51.6208	44.6073	54.7508	53.8671	18.6028	17.5655	15.474	37.6986	34.9314	31.928	38.1939	38.5601	38.0913
NM_001037474.3	6.97673	19.7829	16.7783	18.5873	19.1546	17.7866	7.68739	12.2406	11.6363	10.9509	14.9461	9.38736	2.26474	7.48896	6.94536	9.29559	9.27965	5.85873	4.48152	5.18984	4.60265	12.9388	13.3936	12.3362	14.1245	14.1689	14.6638
NM_001037475.2	162.79	65.9241	52.8866	63.9985	63.4368	45.375	131.832	61.6524	63.1857	75.7168	78.7596	54.3314	75.6241	64.4292	59.0176	74.3915	63.2576	47.4919	30.3482	34.7864	32.4336	46.8654	44.3762	44.8848	46.7355	40.1872	46.8533
NM_001037476.2	0.0811825	0	0	0.0299105	0	0.0235287	0.317314	0.0107769	0	0	0.0117324	0	0.400654	0	0.042516	0	0.0237005	0	0.426174	0.325267	0.155661	0.00411344	0.00519725	0	0	0.00853649	0.0220708
NM_001037477.1	66.0689	152.91	150.524	142.605	135.989	173.222	63.4454	162.781	143.933	131.277	141.633	144.858	40.1557	179.268	150.802	133.13	133.635	167.259	40.7807	39.3859	40.2849	80.5296	78.7595	80.0917	95.1468	94.3616	92.4698
NM_001037478.3	0	0	0	0	0	0	0	7.89369e-07	0	0.158125	0.215179	0	0	0	0	0	0	0	1.03702	2.08709	1.16204	0.303519	0.174538	0.267018	0.161427	0.0988904	0.036822
NM_001037479.2	1.92503	9.58339	5.259	8.63538	6.29205	4.72946	4.53512	7.70501	8.9562	9.37957	8.0693	5.8684	0.391464	4.95281	6.46308	7.16938	8.58279	5.03101	4.48119	3.53871	3.31307	6.22122	6.36442	5.81852	7.49149	7.21551	7.57504
NM_001037480.1	2.63985e-09	0	0	0	0	0	0	0	0	0	0	0	0	0	0	6.83223e-09	0	0	9.35727	8.34138	8.58555	0.0516407	0	0	0	0	0
NM_001037481.1	131.214	35.137	35.0232	49.2953	38.6143	35.3177	71.7988	50.1549	28.0593	55.9438	41.9686	44.0703	57.0847	23.9861	33.3785	53.5446	43.8808	37.6275	23.8963	25.5921	17.1389	11.875	13.9311	9.81012	10.9485	4.051	5.27204
NM_001037482.2	7.69686	24.6535	27.3057	27.7037	25.9277	26.299	14.0364	24.4913	26.6131	23.6437	25.4268	25.7101	7.43349	24.5208	26.2453	25.0555	24.787	27.2652	11.7104	11.0444	10.8227	21.937	21.9148	21.5845	24.7713	24.5586	25.9257
NM_001037483.2	59.9659	50.8013	42.5962	45.1287	46.2879	34.3488	53.0657	57.4694	45.1896	60.9533	54.583	37.7799	27.0744	52.4505	41.1378	46.13	42.8739	31.0463	20.2917	22.1862	22.1061	25.571	23.4144	25.2555	28.9893	26.6026	27.4675
NM_001037484.2	0	0	0	0	0	0	0	0	0	0	0.13156	0	0	0	0	0	0	0	0.134292	0.0683935	0.138685	0.0623257	0	0.0643283	0	0	0
NM_001037485.2	258.377	281.814	238.294	255.736	232.177	229.218	178.028	262.213	219.425	247.863	235.584	211.314	142.672	232.234	207.306	196.104	217.89	162.701	153.989	154.674	159.509	193.277	185.106	187.802	244.515	243.335	247.149
NM_001037486.2	10.2974	23.6031	24.7947	21.3878	20.0661	19.6585	12.2607	22.7913	16.2251	24.6913	18.6756	21.4188	12.851	21.348	27.2316	24.1693	27.6549	22.5075	6.3701	5.2091	5.29513	9.42401	10.7873	8.93132	12.3005	11.5653	12.611
NM_001037487.2	85.8817	190.942	156.205	179.892	150.626	113.752	91.879	173.217	157.663	179.144	159.765	123.59	46.0086	126.647	138.751	146.738	137.807	112.499	61.3359	63.5107	65.3882	103.687	104.055	103.595	113.32	108.506	114.342
NM_001037488.2	3.49593	13.2745	13.7298	16.364	14.7896	9.95712	11.1035	12.189	18.459	20.8271	20.7809	12.5011	0.246399	0.846572	2.29755	1.60597	1.07768	1.26744	23.9066	23.996	24.377	50.2927	51.5088	50.4984	57.7897	58.2366	58.9721
NM_001037489.3	81.3514	34.9325	28.7781	33.187	31.492	31.8899	84.0039	31.7918	35.3078	43.874	38.2806	35.5869	43.2489	35.3797	30.8335	31.1433	34.3167	32.4128	35.6008	38.091	37.7359	22.0012	21.0388	21.8962	28.1162	28.7954	29.8474
NM_001037490.1	0	0	0	0	0	0	0	0	0	0	0.123878	0	0	0	0	0	0	0	0.249999	0.125628	0.0637499	0.058078	0.1746	0.17611	0.124612	0.0625128	0.0645903
NM_001037491.2	10.9527	7.26973	6.63953	4.69618	7.11861	8.75483	5.65729	6.60583	7.94264	12.0327	10.2939	7.28895	4.52928	6.19975	7.87629	9.02821	7.34599	9.3682	6.90137	6.00748	6.45275	8.00102	8.16037	9.96684	10.9104	10.5782	8.04031
NM_001037585.2	0.223769	0.105518	0	0	0.138972	0	0.221724	0	0	0.179732	0	0	0	0	0	0	0	0	2.10124	2.24844	2.11965	0.980622	0.853378	1.22952	1.81751	1.58884	1.11556
NM_001037586.2	10.0702	80.9141	80.0464	91.578	82.0175	70.6059	20.8718	73.0514	72.883	70.7384	76.3407	60.7052	13.0986	76.34	78.8665	75.0292	79.1385	74.8109	25.4132	26.7778	25.229	46.0818	46.3544	45.9021	60.1414	60.1456	60.3034
NM_001037587.2	23.2903	34.1896	35.7388	36.5052	39.2326	33.8129	28.6998	35.0801	33.2859	25.7071	39.0863	33.9703	20.9953	37.9179	35.2288	42.5727	36.4889	31.8959	6.19256	8.73228	6.59284	13.5722	14.2401	11.1945	15.6908	14.8189	15.9049
NM_001037588.2	55.7464	115.791	89.5282	89.4167	87.217	99.9642	55.3409	120.255	96.5413	100.54	96.4477	97.9255	43.6349	132.708	95.1169	84.6849	84.9802	92.8864	33.5075	34.1293	32.0688	50.2408	51.8354	51.8711	67.3885	65.7501	66.7378
NM_001037589.1	2.9325	0.810671	2.05575	2.82301	1.78903	1.71951	5.51743	3.22412	1.50315	0.671104	2.82965	3.36446	5.7667	1.5896	2.66265	0.938516	0.827944	2.48657	0.250648	0.141788	0.314098	0.167975	0.0866504	0.311116	0.237315	0.480205	0.327284
NM_001037590.2	0	0.394301	0.599451	0	0.491432	0.908775	0.0468884	0.205978	0	0	0.0667593	0.0947533	0.108911	0.732339	0.844273	0.180611	0.335011	0.135801	0	0.0494333	0.171096	0.0442856	0	0.106982	0	0	0
NM_001037591.1	0.134253	1.39898	1.38675	1.3149	1.08744	1.05785	0.129917	1.05515	0.808046	0.826344	1.0614	0.744861	0.075351	1.11958	0.913287	0.638636	0.899821	1.49916	0.396786	0.45945	0.440267	0.561711	0.518002	0.432595	0.698549	0.930052	1.07023
NM_001037592.1	7.21438	8.09771	7.6129	10.7279	7.86202	7.2898	8.8216	9.14956	7.38114	11.6667	10.1776	6.63952	5.6906	7.78057	8.65176	10.2223	8.66394	6.17402	6.7116	7.51802	6.84458	6.2924	6.20984	6.42404	6.04271	7.0131	6.42555
NM_001037593.1	22.9243	51.9637	65.5185	55.301	66.5733	63.5614	24.9183	54.4913	55.7831	58.5259	58.2861	56.8682	13.0941	51.7943	58.0231	58.5466	57.7087	59.1978	11.8671	10.557	11.8507	22.9286	22.5159	22.7023	24.5539	25.1774	25.1022
NM_001037594.2	32.8092	76.3656	64.0544	73.2234	73.5381	56.2011	29.3258	66.9242	67.2639	77.5512	73.3081	55.3992	18.2584	48.2824	68.3155	71.4962	63.971	51.4265	23.7071	22.1769	23.293	57.0104	56.596	56.9159	63.9005	59.8657	59.6721
NM_001037595.2	3.16609	22.9265	25.7641	18.8455	18.0959	20.4573	15.1828	25.277	17.4272	23.3233	13.951	26.2991	4.26434	34.1662	23.6691	24.8577	19.9305	24.0914	6.56128	8.06095	8.23428	18.9202	16.591	15.5188	17.9443	19.3566	19.9949
NM_001037596.2	9.64236	17.2971	16.7784	19.1023	18.9805	15.0695	9.0721	15.2117	20.2936	15.7891	18.655	11.6457	5.3454	9.85949	17.447	17.8916	15.7979	13.1	6.5666	6.42578	7.27167	10.0907	9.72518	9.41031	11.1033	10.8319	10.5644
NM_001037597.1	13.2476	19.8192	17.3191	17.1393	17.7234	15.4685	34.1399	28.4439	19.7112	17.4057	14.4917	15.1275	23.6865	28.47	15.4074	12.6153	14.6545	14.6911	65.7714	70.5265	68.1555	11.5703	10.8348	11.3019	16.1314	16.4911	15.6206
NM_001037598.2	35.5886	43.2618	41.4274	42.9915	46.9101	37.7902	41.4179	44.4684	42.0917	51.7462	50.9698	35.9917	30.9785	39.6249	44.4276	47.9528	44.5938	34.241	21.034	19.6676	20.7526	21.0978	20.626	21.1779	21.3747	22.1582	22.8907
NM_001037599.2	0	0.534328	0.797789	0.524425	1.90679	2.20071	0	0.487113	0.822902	0	0.619284	0	0	0	0	0	0.43022	1.18836	0	0.631149	0	0.533169	0.478166	0.507203	1.19976	1.59521	1.27061
NM_001037600.2	14.6503	43.0468	40.1122	42.4163	39.7367	29.4387	22.5688	39.2295	45.0572	45.4188	44.7474	34.3262	14.8232	51.5414	45.8201	41.1228	35.8171	30.0673	9.6624	11.9985	9.70357	20.3712	18.4571	23.5318	24.5055	21.1567	24.0029
NM_001037601.2	30.4706	47.396	43.1517	47.9693	43.9202	38.6833	27.9182	64.1388	56.251	63.5511	58.4175	44.6497	20.1191	52.0318	51.356	59.1954	48.5633	45.0214	21.3334	20.3629	22.7913	32.0835	32.202	31.2576	31.7768	29.988	31.2161
NM_001037602.2	6.52154	5.43156	7.80569	2.83471	6.33978	4.35754	3.8838	7.46136	3.72084	6.56847	3.1407	4.93265	0	11.6592	5.18791	2.64491	2.60978	1.18985	2.52029	3.15292	3.89801	5.05676	3.41812	3.69659	6.41379	6.95965	7.80807
NM_001037603.1	0.337085	0.933695	0.268125	0	0.314384	0.25005	0.803778	0.582141	0.266734	0.370943	1.00797	0.933283	0	0.613674	0.285018	1.07667	0	0	0.982181	0.348725	0.590893	0.677804	1.49631	0.863957	1.45573	0.807795	0.779973
NM_001037604.2	59.4263	50.0116	35.2903	37.0699	33.6453	35.5304	80.9644	55.1983	39.9741	51.6747	40.7406	43.815	30.1979	64.4418	37.2432	37.7695	39.7098	42.4309	30.9325	28.3975	29.996	23.2748	23.22	23.2446	27.0985	27.4082	27.5958
NM_001037605.2	91.8654	98.4061	95.0911	109.093	92.5897	103.468	81.3102	102.54	105.485	109.05	86.9952	115.9	68.262	104.919	98.8376	97.1016	114.036	101.407	49.4571	44.8576	44.2538	56.2903	58.2428	59.3258	66.4447	66.7556	69.0838
NM_001037606.1	13.3462	3.26092	3.78771	1.7654	2.38755	3.27013	19.231	4.34138	4.04832	2.8578	2.13949	6.70998	10.172	5.95633	4.73567	3.14471	3.74503	4.5055	18.6861	17.9306	17.896	1.43317	1.34098	1.29268	0.704607	0.718673	0.609727
NM_001037607.1	2.4555	1.51297	2.02267	1.95703	3.05533	2.38567	1.80761	3.04874	2.21437	3.35715	3.48865	3.85872	1.08102	2.85729	3.00249	1.91154	2.22933	3.46367	0.91981	1.94988	0.576995	3.04487	1.59429	2.49807	2.73848	2.21872	1.91576
NM_001037608.2	40.9904	156.525	90.5	138.457	100.272	76.2945	45.6074	130.718	107.196	124.24	114.157	76.9797	24.1906	115.448	95.8811	111.544	91.0838	77.3386	20.9313	21.2362	23.0126	65.5962	66.4965	64.2122	74.5349	76.0816	73.037
NM_001037609.2	3.5907	9.40296	8.11009	9.71863	9.71782	7.96506	5.7167	9.55112	9.4915	7.56295	9.98679	7.59659	2.87502	8.4913	8.56143	8.29755	9.84452	9.40848	3.54013	3.42833	3.68576	5.16256	5.78651	4.93088	6.57415	5.31468	5.40895
NM_001037610.2	6.96598	28.2269	25.5621	32.4465	26.7997	19.281	11.5292	24.0004	28.6579	30.8207	26.3065	16.5946	4.4459	12.9496	22.1644	24.4692	23.9777	16.5536	18.3605	19.4036	17.3519	41.0871	41.3028	41.0245	55.8286	52.233	55.7874
NM_001037611.2	11.9498	86.4826	81.1459	108.194	94.0836	55.663	46.2971	86.6909	92.5859	101.484	104.447	65.6726	7.58536	76.0542	80.7348	94.8383	84.778	48.9948	39.9879	40.0881	39.1254	60.1282	61.8725	62.6795	62.1863	61.9472	63.7013
NM_001037612.2	82.9315	176.177	111.085	132.487	117.398	94.8079	102.959	153.689	119.465	132.69	132.824	100.804	49.7019	157.432	114.877	124.036	110.723	88.958	57.5827	57.7373	57.2447	106.457	107.782	105.226	125.813	125.413	124.032
NM_001037613.2	0	0	0	0	0	0	0	0	0	0	0	0	0	0	0	0	0	0	0	0	0	0	0	0	0	0	0
NM_001037614.2	3.7145	19.8592	16.937	23.4205	20.792	23.2107	20.7785	27.027	23.3724	14.0629	22.6564	25.2793	7.60475	32.0928	25.6316	25.076	25.4706	29.8518	4.38174	4.61019	5.24561	6.44401	7.08454	6.77408	5.71798	5.87819	6.84346
NM_001037615.1	4.60979	6.93221	8.93362	8.62436	8.91472	9.64296	5.06098	8.10642	9.31681	8.46329	10.8214	10.0384	2.90032	8.75021	9.33365	9.31419	9.68312	11.7098	1.17097	1.32871	1.56342	5.25611	5.11831	5.32728	4.15229	4.25501	4.09388
NM_001037616.1	109.434	376.589	298.131	328.627	313.407	210.538	205.418	323.949	323.141	316.641	342.226	219.933	61.3393	173.114	282.854	311.735	290.117	235.59	211.428	215.272	217.231	245.894	251.944	241.038	295.84	295.2	296.588
NM_001037617.2	0	0.307992	0.278619	0.0363927	0.191302	0	0	0.246729	0.161635	0	0.18243	0	0	0.516788	0.601624	0	0.666843	0	3.52196	3.163	3.0475	3.12112	3.19529	3.30116	2.82112	2.92461	2.74309
NM_001037618.2	1.9448	4.39306	1.60074	4.60873	3.90761	3.6007	3.69575	2.88247	4.49432	5.78098	3.66315	3.82189	0.872631	4.03842	4.34967	2.96758	5.10065	2.17291	0.821048	0.986309	0.435658	1.36353	0.984945	1.09236	1.04088	1.67155	1.02869
NM_001037619.2	4.21637	19.7106	12.0933	13.0361	11.8169	13.5005	23.1441	39.5618	39.2583	39.6658	37.8614	32.7756	19.0109	57.8735	55.9591	56.2652	54.181	53.1664	9.43507	13.2974	10.7118	18.2999	20.9008	18.9562	26.4834	24.0348	23.1163
NM_001037620.2	2.2783	26.0058	28.5188	28.3422	31.1143	30.0834	5.48124	26.4778	32.6614	26.3257	25.804	34.0242	4.75921	35.355	37.6646	38.3203	37.3283	36.3489	2.78937	2.75935	2.61086	2.32729	2.74083	2.55321	11.6181	10.904	11.5997
NM_001037621.1	3.44171	0.571556	0.165675	0	0.0734412	0.22152	5.65241	0.555028	0	0.519257	0.279416	0.0614402	3.55068	1.70806	0.00278737	0	0.0932658	0.270647	2.40124	2.07928	2.62774	0.345327	0.582618	0.419443	0.731564	0.793698	0.624336
NM_001037622.2	17.0344	24.0875	11.6492	21.6197	17.3278	12.1344	14.6233	21.9983	16.5754	17.4742	21.0232	11.7481	17.3831	16.5019	21.0902	10.8132	15.4328	10.6834	9.20681	11.4267	8.53507	13.9317	11.8783	11.8478	12.8329	11.7186	12.9781
NM_001037623.3	3.93202	22.5047	13.478	12.1909	12.1433	13.4068	19.4128	36.4195	22.6153	25.3158	22.9121	19.8846	10.5393	26.6985	15.9488	16.4515	17.573	13.9928	14.1692	15.7291	14.2803	18.4626	18.3907	17.6949	17.4041	20.7559	21.8217
NM_001037624.1	99.7071	185.204	148.106	178.683	162.245	114.137	104.907	170.392	142.988	175.149	176.596	122.303	46.918	140.511	146.864	169.103	140.105	109.841	47.8931	45.6858	45.9144	78.5953	79.1101	77.5554	87.4905	84.0317	79.8126
NM_001037625.2	6.14757	12.7905	11.0603	14.6929	12.0787	8.89357	8.22379	12.7048	13.2173	14.7915	10.9817	11.85	5.13313	14.422	12.17	13.8775	11.5465	10.2295	9.38226	9.10423	8.96322	7.70478	7.97523	8.37025	8.75679	7.77346	9.59361
NM_001037626.1	0	0	0	0	0	0	0	0	0	0	0	0	0	0	0	0	0	0	0.174201	0.0355855	0.0358892	0	0	0	0	0	0
NM_001037627.1	0.192084	0	0	0	0	0	0	0	0	0	0	0	0	0	0	0	0	0	0	0.13978	0.201124	0	0	0	0.0446888	0	0
NM_001037628.2	5.53745	0.0288936	0	0	0	0	8.51027	0.0277316	0	0.0353943	0.047199	0.0261041	1.39381	0.02697	0	0	0	0.0533267	5.95701	6.52919	6.55578	0.0705902	0.0791228	0.0234793	0.0237992	0.0239385	0.0364805
NM_001037629.1	133.627	175.734	140.183	157.447	151.537	101.887	114.603	157.62	132.894	158.779	147.979	112.625	94.7692	139.677	147.483	149.192	153.425	116.942	37.0568	36.421	37.9197	70.7422	69.1777	70.0725	84.1981	86.0027	82.1593
NM_001037710.2	109.324	91.2134	87.4669	84.4743	82.1903	83.6837	86.4516	93.6902	79.5505	98.4345	89.7261	86.32	55.0462	101.498	88.746	79.5928	96.1161	107.535	53.2562	56.1477	55.4445	66.1	66.0776	63.7382	77.3731	80.3251	84.6014
NM_001037815.2	61.5723	93.9354	94.0287	106.67	99.8969	84.9818	85.0457	104.75	101.946	108.289	123.334	87.1363	39.7537	77.9162	102.142	116.418	98.3842	86.4761	41.0507	40.4459	40.5548	56.9273	56.3297	57.6992	61.2999	58.8028	60.5283
NM_001037816.1	1.3221	18.6616	14.9626	11.0467	13.3238	14.3348	2.86558	28.6203	22.9533	20.2912	20.7076	16.6343	0.805962	25.2121	21.1473	16.9043	22.1331	25.3852	4.39624	3.87328	3.99498	19.5045	20.0799	19.4364	27.3272	24.5386	24.4839
NM_001037817.2	9.34694	149.409	125.904	141.891	128.881	115.055	39.4587	141.464	136.576	126.21	133.782	107.399	18.6449	137.644	126.426	127.376	124.195	103.938	38.7152	39.1983	39.659	97.3732	94.1626	93.6045	122.996	122.038	121.145
NM_001037818.1	10.4859	39.85	36.2506	42.0554	39.905	29.7663	17.8575	39.1362	40.634	38.5901	35.7368	33.07	9.13195	37.0736	38.7386	35.2253	36.1275	27.3505	11.9012	12.3688	10.9684	13.0385	12.9481	11.964	14.5969	14.3513	15.3912
NM_001037819.1	5.46145	27.1882	23.7038	26.2043	24.2601	17.8101	12.4762	25.3452	22.8272	24.6115	26.261	18.5493	6.81445	23.5396	21.5406	22.942	21.8134	17.9593	15.5392	14.7986	14.6049	18.2981	18.8425	19.165	22.4281	21.5469	22.1272
NM_001037820.1	3.21535	10.6131	14.0915	14.622	15.8836	13.4025	6.72811	10.6113	13.6944	15.7843	15.1202	13.4663	2.0287	7.16397	13.4168	11.5424	12.5152	11.3639	5.18766	5.14352	4.52173	13.4284	12.5898	13.4683	18.2083	17.8954	17.7789
NM_001037821.1	7.5994	0.164834	0.114357	0.0985428	0.0779817	0	5.34465	0	0.128921	0.100929	0.100863	0.0744436	3.4328	0.49964	0	0.0874531	0.0390862	0	7.58281	7.2454	7.39482	0.0628479	0.145056	0.146009	0.033965	0.0853705	0.034687
NM_001038017.2	0.00671022	0	0	0	0	0	0	0	0	0	0	0	0.366506	0	0	0	0	0	0.121788	0	0	0	0.0245721	0	0	0	0
NM_001038022.1	205.487	143.878	89.0806	112.238	95.2747	71.1812	158.712	152.453	107.216	123.909	116.574	86.3237	165.153	126.978	101.431	109.238	94.1959	83.2564	57.6958	57.8066	58.3368	46.6523	47.4242	51.1428	62.0228	62.2094	59.3147
NM_001038023.2	1.14134	1.69705	2.33444	2.02868	2.22557	1.6429	2.23052	3.10502	2.43928	3.1785	1.41761	1.8019	2.78477	3.5761	2.35261	2.1221	1.52106	2.26816	1.64827	1.58699	1.75943	2.53148	3.21544	1.83913	2.01129	2.38554	1.88833
NM_001038024.1	0.0853526	1.14608	1.23622	1.59617	0.812918	0.628836	0.327675	1.00584	1.49112	0.934416	1.28465	2.06839	0.0952984	0.887599	1.77869	1.30086	1.18027	1.31176	1.62442	1.43846	1.28899	0.984776	1.97789	1.1669	1.70438	1.94971	2.02358
NM_001038025.2	0	0	0	0	0	0	0	0	0	0	0	0	0	0	0	0	0	0	0	0	0	0	0	0	0	0	0
NM_001038026.2	0.65009	0.207892	0.76877	0.372168	0.884693	0.0977669	0.0890466	0.298468	0.216321	1.27097	0.674682	0.750273	0.414503	0.0965499	0.703589	0.326086	0.0988469	0.475426	0.215391	0.571702	0.532918	0.357316	0.365492	0.409755	0.259125	0.303402	0.352725
NM_001038027.1	1.00014	0.0154096	0.0142579	0	0.0291658	0	4.20221	0	0	0	0	0	3.92379	0	0	0	0	0	6.88965	7.11087	6.67582	0.337487	0.351964	0.336825	0.356019	0.304437	0.345501
NM_001038028.1	0.131343	0.635443	0.835867	0.480784	0.735065	0	0.486978	0	1.02056	0	0.425625	0.335728	0	0.458785	0.767096	0.209177	0.385094	0.913316	1.70181	1.47912	1.61343	1.74225	1.82201	1.43052	1.21474	1.88412	2.08426
NM_001038029.1	12.3327	33.0457	25.2776	27.0006	26.1717	21.2858	15.9314	30.5591	26.1889	24.1218	27.3646	21.2063	7.43252	26.7746	23.5533	26.511	23.0917	19.5781	9.21032	9.83554	8.80865	17.6677	17.7634	17.9751	18.9692	17.8596	18.5675
NM_001038030.2	0.353452	0.651817	0.279834	0	0.919527	0.639184	0.305529	0.934373	0.661492	1.67019	0	0	0	0	0.291356	1.05102	0	1.35792	0.286981	0.149902	0.252136	0.295611	0	0.291051	0.124938	0.364918	0.125847
NM_001038031.2	0.0185531	0.0207113	0	0.0247788	0	0.0194899	0	0	0	0.0253765	0.0169289	0.0187147	0	0.0386859	0.0352262	0.0220833	0.0196284	0.0382619	0	0	0.14249	0	0	0	0	0	0
NM_001038032.2	5.77024	41.1399	29.6711	27.791	27.064	24.9598	10.4649	39.3267	26.8184	24.6432	22.1106	24.688	4.36304	42.689	28.1608	19.252	26.6223	25.5324	3.77867	2.98377	2.86151	11.3223	13.9473	11.6379	15.9074	15.1839	15.6269
NM_001038033.2	0.724399	0.211852	0.0878724	0.053315	0.134541	0.0341157	1.1963	0.149144	0.141963	0.02956	0.0126625	0.253508	0.538429	0.255881	0.0806628	0.0658263	0.0826218	0.00869117	2.32057	2.2356	2.42121	0.600535	0.435325	0.390767	0.328585	0.35254	0.370575
NM_001038034.2	3.451	8.84801	6.27115	11.8938	8.18037	5.91608	4.66599	10.9285	8.27595	10.926	9.05602	9.64329	3.04606	6.96005	11.6449	8.61378	7.97989	6.99498	1.94319	2.21327	1.77698	3.5641	3.23307	2.18241	3.71418	3.61255	3.0295
NM_001038035.3	1.06292	0.745977	2.20239	0.544359	1.67781	0.589287	1.54987	0.473696	1.07742	2.97461	1.9596	2.07612	2.31187	0.907924	2.51534	0.344451	2.0053	4.27841	1.42255	1.22951	0.000385498	1.86008	1.60609	0.423044	1.53879	0.364508	0.364984
NM_001038036.2	0	0.469204	0.672649	0.360239	0.227894	0.557862	0	0.345024	0	0	0	0	0	0.313667	0	0	0.463531	0	3.38383	3.698	4.21967	3.32729	3.84829	2.38502	3.63208	3.6902	5.82491
NM_001038037.2	0.349798	1.69343	3.15698	2.26631	1.75379	2.96488	0.91708	1.63376	2.56887	1.72385	1.85177	1.79943	0.144562	2.15717	1.84101	2.58284	2.01206	2.1738	1.82974	1.83611	1.6115	2.64705	2.64077	2.36731	3.18856	3.12087	2.96942
NM_001038038.2	97.4301	171.957	122.863	148.539	134.463	101.313	106.699	178.397	130.934	159.572	144.057	110.541	79.2537	160.236	130.19	136.231	119.894	104.141	45.8377	44.1761	47.5295	69.7757	68.427	68.5267	84.2933	81.6718	84.2318
NM_001038039.1	1.6327	7.42612	6.46057	8.27189	6.72778	5.56543	3.30865	4.76577	6.55818	8.70411	5.38087	5.73909	2.45762	7.561	6.29897	6.17889	6.4525	5.90043	5.0565	4.81993	5.71814	10.2285	9.96497	10.2123	9.98858	10.636	9.98679
NM_001038040.2	1.09451	13.2602	11.566	12.7508	11.0398	7.10677	5.4863	15.3288	12.615	12.5286	14.2208	9.88611	1.1752	14.9191	11.359	9.69861	11.9162	7.21134	5.18376	4.91087	4.99999	9.80918	10.983	11.018	13.0838	12.8569	12.9791
NM_001038041.2	0	0	0	0.148681	0	0	0	0	0	0	0.101453	0	0	0.0196668	0.141353	0	0	0.0400025	0.496329	0.373651	0.464248	0.0746892	0.0537802	0.0955713	0	0.0236768	0.0529027
NM_001038042.2	0.0282683	0.0960188	0.0724745	0.172296	0.0363183	0.0826852	0.236777	0.113576	0	0.058818	0.00513723	0.114153	0.0217442	0.252431	0	0.0767249	0.0682573	0.376795	0.230671	0.308457	0.468682	0.173556	0.342905	0.422696	0.224678	0.176339	0.209647
NM_001038043.1	27.695	33.9205	24.4195	29.8922	23.2101	18.1073	10.1525	21.3376	11.6347	30.3563	20.8034	17.1359	10.2057	26.7796	16.3056	14.5346	17.6364	23.6014	9.16454	11.3626	8.36075	10.9145	14.5653	11.4571	17.8851	12.7207	17.4288
NM_001038044.2	0	0	0	0	0	0	0	0	0	0	0	0	0	0	0	0	0	0	0.0968071	0.195431	0.059127	0	0	0	0	0	0
NM_001038045.2	7.33035	19.0091	18.1787	17.3989	19.3807	18.2998	3.95103	7.16265	5.34788	3.29767	6.39612	5.99609	2.83249	9.36839	4.89514	6.30017	5.516	9.70416	12.9821	13.3811	13.1861	15.1474	15.2843	15.6304	18.5225	16.5889	17.5304
NM_001038046.1	11.3654	45.6473	34.1776	42.4409	40.2802	27.9852	25.4034	42.3964	38.3444	39.8646	42.8238	29.4834	11.8579	39.7394	34.7717	38.4357	30.0067	26.9545	21.1488	20.3913	19.6679	27.7421	27.303	27.07	28.4002	27.5492	28.6149
NM_001038047.1	170.245	56.0278	58.2065	46.3173	48.9093	64.3899	312.987	72.5969	60.0077	59.6407	59.8258	74.7592	173.261	90.2834	54.6402	50.3719	58.3742	67.3012	109.489	113.221	108.115	35.9262	35.6136	35.1315	46.6955	46.1097	46.1449
NM_001038048.2	1.15901	16.4267	16.7336	17.808	16.2036	12.7806	8.36598	18.0793	15.7462	13.2608	18.2958	14.7842	2.58812	15.2582	14.5658	17.0623	15.2217	11.5098	4.75539	4.38376	5.07147	5.0715	5.20924	5.22564	6.70557	6.57089	7.24712
NM_001038049.1	1.3612	1.06998	1.69866	1.38026	0.71386	1.55842	0.996835	1.23179	1.69458	1.53273	1.55177	1.30082	1.2373	1.61735	1.93363	1.31702	1.67473	1.87886	0.0436212	0	0.031297	0	0	0	0	0	0
NM_001038050.2	32.6303	0	0	0.00344232	0	0.0030919	144.107	0.00219803	0	0	0	0.00454604	13.2893	0.00559907	0	0	0	0.00492262	55.9172	62.4381	57.0503	0.631231	0.297396	0.602842	0	0	0
NM_001038051.2	2.83239	29.6846	24.7576	22.3375	20.0449	30.0975	4.2968	25.1315	20.9294	20.0577	18.1258	22.2481	3.12836	44.2064	24.0403	18.9794	23.3146	31.3538	2.92634	2.72066	2.48212	16.4337	16.8571	17.6595	21.4885	20.5967	20.5918
NM_001038052.1	15.1308	18.2175	14.7263	10.3805	22.8727	12.7432	21.6632	13.9991	19.1545	19.9177	14.0321	9.02659	3.36697	10.6628	1.27764e-08	0.0849814	17.7524	13.283	12.0303	11.4182	10.0344	16.6357	17.0614	16.2064	21.7412	19.9602	21.1013
NM_001038053.2	8.85319	13.0178	13.2109	13.6874	14.8825	12.0441	8.31717	15.0138	11.4623	12.5622	15.5456	13.0151	4.75792	11.922	13.5364	13.7315	11.2372	10.476	1.63489	2.15679	2.55908	5.02185	4.56435	4.6184	4.25264	3.69159	3.45325
NM_001038054.1	2.28206	2.80609	2.90177	2.52833	2.36693	2.55099	1.58245	3.6908	6.03454	3.15479	1.96106	5.19194	0.743281	2.94373	1.81015	4.25416	2.8873	3.43381	0.0848617	0.0796066	0.159371	0.198019	0.0698777	0	0	0.152892	0.143045
NM_001038055.2	0	1.35738	0	1.97979	1.19094	0.357746	0.272748	1.82031	1.17849	1.34921	0	0.302948	0	1.15567	0.554215	1.05917	1.26831	1.14466	1.9112	0.697289	0.609503	0.996564	0.369769	0.576896	0.559593	1.66321	0.689388
NM_001038056.2	14.683	24.922	24.5526	26.5726	29.6718	29.5066	23.4343	26.4195	24.0505	29.206	28.2465	26.6014	12.4025	27.0308	28.7046	31.7424	27.2141	28.0268	12.226	12.7846	11.7917	13.5226	12.6355	13.9167	15.4022	15.4309	15.7987
NM_001038057.2	4.25863	6.19316	5.88752	6.75174	5.73065	4.24984	3.07426	6.66526	5.60339	6.74736	9.16228	5.37835	3.09307	6.03424	6.4544	6.29149	5.1263	4.54404	1.08794	1.06476	1.02076	1.77476	1.84682	1.84541	1.56397	1.72846	1.87063
NM_001038058.1	0	0	0	0	0	0	0	0.027566	0	0	0	0	0	0.039468	0	0	0	0	0	0.0622812	0.0270847	0.0161485	0.0165538	0	0	0	0
NM_001038059.1	1.42334	5.27599	4.68742	4.57631	3.64438	4.71781	3.1605	6.62097	4.74631	4.06054	4.31103	4.37179	0.871923	5.94342	3.83039	4.0773	3.5168	4.43769	2.09104	2.25037	2.24898	3.17383	3.22759	2.78225	3.78592	3.42185	3.59329
NM_001038060.1	0.0910903	0.0633903	0	0.0252794	0	0.0552952	0.325765	0.142299	0.0881999	0	0	0	0.106319	0.146757	0.143463	0	0	0	0.0648374	0	0.0917512	0.121487	0.103391	0.261613	0.173886	0.139427	0.104965
NM_001038061.3	0	0	0	0	0	0	0	0	0	0	0	0	0.654041	0.504373	0.270705	0	1.08795	1.06294	0	0	0	0	0	0	0	0	0
NM_001038062.1	0.182679	1.37664	0.279532	1.05146	4.88643e-08	0	0.689529	0.0835588	0.413985	1.01012	0.681847	0	0	7.74335	0.314137	1.23201	1.11893	1.03263	2.90628	2.55826	2.59788	2.66973	2.6706	1.96233	3.87909	3.06211	3.87658
NM_001038063.2	0.153308	0	0	0	0	0	0	0	0	0	0	0	3.92535e-09	0.0816988	0	0	0	0	0.211182	0	0.248556	0	0	0	0	0	0
NM_001038064.1	4.18336	12.012	11.1233	10.477	10.3242	9.17496	5.28743	12.818	10.4651	11.0014	12.0611	6.88907	3.24501	16.1819	11.521	11.9707	12.6688	8.98216	6.33221	6.6038	6.01717	7.8933	7.47379	7.82628	8.75905	8.57205	8.5107
NM_001038065.1	0.527588	0	0.0193072	0	0	0.019758	3.7182	0.182536	0	0.0255357	0.0170703	0	0.69547	0.71706	0	0	0.0396147	0	1.6205	1.43948	1.92121	5.80827	5.91318	5.2687	0.0906031	0.095578	0.141311
NM_001038066.2	5.16666	12.4152	10.7592	12.9159	11.4789	10.5408	5.85771	15.0294	12.6366	12.2792	12.0607	10.8125	9.63218	20.4428	20.5603	22.4344	20.9597	20.4617	4.48876	4.78128	3.93155	6.2837	7.38683	6.98263	7.77825	8.55866	7.81455
NM_001038067.1	0.123926	0	0	0	0	0	0	0	0	0	0.0562723	0	0	0	0	0.21117	0	0	0	0	0.0371735	0	0	0	0	0.0611172	0
NM_001038068.1	60.4055	144.563	116.445	136.366	126.287	109.846	67.8263	143.591	119.845	130.087	126.629	110.315	34.6713	123.432	124.379	123.617	112.062	105.567	46.7102	46.5183	47.0047	88.8255	84.0306	83.9557	99.9751	96.9807	99.1449
NM_001038069.2	0	0	0.0775969	0	0	0	0	0	0	0	0	0	0	0	0	0	0	0	0.0524993	0.0357953	0.054016	0	0.0164045	0.0330254	0.0518609	0.0521394	0.0176544
NM_001038070.2	0.42963	0	0	0.792146	0.388318	0.807977	0	0.768201	0.19267	0.871127	0.280379	0.977522	0	0.257163	0.319558	0.639084	0.964637	0	0	0.132718	0	0	0	0.370905	0	0.116351	0
NM_001038071.2	61.44	77.4542	69.0522	77.6927	73.1844	72.8894	56.231	87.6451	70.6683	75.7202	80.5512	64.559	39.3045	77.268	72.9117	71.3158	63.1706	66.4615	22.877	24.0919	23.7694	42.2689	40.521	38.5365	45.0063	43.0814	43.36
NM_001038072.1	3.06152	5.99183	4.32019	8.42204	4.47847	4.44865	3.64324	6.81998	5.62966	2.10389	5.87222	4.94058	0	6.75487	4.94514	9.5128	5.7782	3.56021	0.345554	0	0.0389848	0.547103	0.907747	0.25016	0.341486	0.292726	0.169494
NM_001038073.1	0.260828	0.760817	0.605275	1.12496	0.872864	0.527911	1.07882	1.0854	0.295676	1.41723	1.31161	0.88559	0.250642	0.73739	1.05188	0.686629	1.19608	0.881203	0.265118	0.221518	0.352192	0.78864	0.332647	0.291009	0.756301	0.432876	0.393976
NM_001038074.1	20.881	29.3906	20.8388	28.3539	22.9457	13.2749	21.7498	30.4187	20.6612	25.1853	23.7709	15.8713	10.2217	22.0478	17.875	20.005	16.4517	12.2553	11.7735	11.6666	11.5892	15.6243	15.5912	16.138	18.7568	16.859	18.0829
NM_001038075.1	12.9185	46.4264	29.9949	33.4353	34.1056	25.5275	24.8319	46.2548	40.3973	39.7141	30.4892	39.2347	7.85535	42.2349	28.9859	28.3734	32.2271	26.5664	10.9314	10.9197	10.4758	14.4028	14.9696	15.5472	18.3897	17.3193	16.2844
NM_001038076.2	27.2371	0	0	0	0	0	14.6409	0	0	0	0	0	10.3088	0	0	0	0	0	13.5894	14.1872	15.4343	0.0305198	0.156251	0	0.0331198	0	0
NM_001038077.1	5.64549	14.4129	10.1923	14.6235	13.7667	12.8353	9.81206	12.5487	10.5254	12.0764	13.196	9.39675	6.41892	12.9966	14.1677	17.5143	14.0863	15.3016	12.2476	11.9959	11.1187	14.112	13.3989	13.8725	14.2634	15.0717	15.8068
NM_001038078.1	0	0	0	0	1.20566e-05	1.37226e-09	0	0	0	0	0	0	0	0	0	0.658409	0	0	0	0	0	0.306034	0.32854	0	0.32269	0.162199	0.303593
NM_001038079.2	9.35957	17.1246	11.7393	15.2627	14.3012	8.69373	13.0066	15.5205	13.5162	15.6579	14.7127	8.19703	6.3789	10.6554	13.9816	14.3499	10.4337	9.83826	6.29776	7.00312	5.36772	5.23675	5.51056	6.08011	6.50747	6.64377	5.72506
NM_001038080.2	0	2.40727	1.96044	2.07899	0	0	8.64419e-07	0.624968	4.07016	1.02602	2.00881	0	0	3.97853	2.0244	1.19379	1.0905	0	3.76699	3.09055	4.04587	1.82507	1.24566	2.41192	2.05679	3.36049	2.35309
NM_001038081.1	0	0	0	0	0	0	0	0	0	0	0	0	0	0	0.128392	0	0.14232	0	0	0	0	0	0	0	0	0	0
NM_001038082.2	5.28621	4.32358	7.85536	4.87246	5.28519	7.9695	2.59016	1.6366	5.26493	3.11095	3.06617	4.32935	1.89596	2.90439	4.14741	4.07023	4.15285	6.07473	3.49385	2.99829	3.40806	6.76957	6.46834	6.4941	5.87242	6.41585	5.19705
NM_001038083.3	0	0	0	0	0	0	0	0	0	0	0	0	0	0	0	0	0	0	0.0144017	0.0306965	0.033343	0	0	0	0	0	0
NM_001038084.2	12.4585	11.1806	8.45974	8.60715	11.3814	7.69541	12.2887	10.3316	12.3566	11.4591	9.53985	9.7073	5.33595	14.0779	12.2222	10.4481	8.99383	7.41535	3.75344	4.76592	4.83354	5.09702	5.05777	5.3369	4.64001	6.41818	6.43437
NM_001038085.2	0.734722	4.1843	3.74992	2.17874	2.78065	2.86992	0.741014	3.65241	3.09048	2.15167	3.99384	2.39009	0.788655	4.2715	5.21136	4.8012	3.82073	2.92921	1.40004	1.43836	1.12488	1.89163	1.84215	1.72134	2.20648	1.90056	2.20286
NM_001038086.1	14.9602	159.967	123.465	146.148	135.306	118.935	57.5773	142.794	117.067	145.814	143.588	104.189	18.6579	147.062	138.346	136.335	124.714	103.402	18.4542	25.0452	22.8826	71.218	73.5028	72.1954	90.9572	91.3812	93.6159
NM_001038088.3	5.23176	78.1292	74.2484	98.3423	85.4094	47.918	18.876	51.1876	55.6904	56.3053	57.8057	43.8615	0.448066	35.3263	50.1812	59.0816	58.6161	38.2699	20.6145	21.9621	20.3837	45.4573	48.3262	46.2788	47.7113	49.8868	47.5345
NM_001038089.1	0	0	0	0	0	0	0	0	0	0	0	0	0	0	0	0	0	0	0.124514	0.0770419	0	0	0	0	0	0	0.0387463
NM_001038090.2	289.823	334.305	220.124	272.026	228.572	160.593	258.831	356.681	233.236	260.98	276.15	187.534	195.211	280.226	238.41	243.999	201.685	162.987	137.985	139.406	138.462	147.862	147.008	149.788	174.377	172.231	168.661
NM_001038091.2	1.57981	11.5118	4.24273	7.33632	5.36458	4.51009	1.4854	7.70442	4.96956	6.08615	4.36237	4.42095	1.21717	9.47351	4.21235	4.36887	3.70687	3.85564	4.22258	5.63764	3.15115	14.0537	13.0212	14.0142	15.5557	14.7724	14.5156
NM_001038092.1	34.6057	42.0288	36.4148	51.4726	44.1564	29.8538	26.7814	37.2083	37.3038	45.5472	40.1841	32.1106	14.8593	32.5328	31.8204	43.3192	38.7278	30.1365	12.6986	14.2757	14.1421	20.5348	20.6969	21.5579	23.8699	22.0993	24.3526
NM_001038093.2	65.9921	70.3782	61.2356	66.1935	61.2401	48.3951	45.8766	71.4178	62.1231	67.2238	67.67	49.5815	26.7289	56.1204	63.5591	64.5092	56.5681	54.5132	22.1194	20.3306	19.3394	40.234	40.2494	38.679	44.9469	43.1369	44.6313
NM_001038094.2	0	0	0	0	0	0	0	0	0	0	0	0	0	0.314834	0.343173	0.785221	0	0	0	0	0	0.108332	0	0	0.225328	0	0
NM_001038095.2	8.39957	0.137383	0.415769	0	0.401671	1.30414	4.70739	0	0.370267	0.244133	0.223863	1.78756	10.2172	1.09921	1.19181	0.307877	1.85533	3.28813	0.502879	0.407758	0.58219	0.195556	0.101225	0.206111	0.333313	0.290882	0.28836
NM_001038096.1	0	0	0	0	0	0.585473	0.282292	0	0	0.385717	0.245539	1.10525	0	0	0	0.367154	0	0.286787	1.43773	0.822173	0.507166	0	0	0	0.0943863	0	0
NM_001038097.2	15.4414	39.4317	32.8006	32.6849	25.5401	29.0426	24.9126	35.2008	30.436	32.4314	29.9389	24.8453	14.7383	33.4667	31.4401	33.3118	32.9559	26.9049	11.4798	12.2634	10.4863	14.5812	15.7308	14.4869	15.7207	13.9435	13.6678
NM_001038098.1	0.993168	3.6837	2.09201	2.47623	1.95363	1.79712	9.74618	26.1001	12.6494	20.9314	20.7872	9.76844	6.30545	26.7647	12.5208	13.4799	11.1616	11.3178	2.46027	2.61354	2.52808	5.96131	6.19176	6.71155	7.61858	7.01443	7.75531
NM_001038099.2	5.06934	25.4713	16.5598	19.8582	16.6326	6.98563	11.3161	24.5071	19.8546	19.0827	21.5533	11.4015	1.82664	10.4249	14.6387	16.4038	13.1472	9.85121	10.0353	9.60873	10.3053	12.3146	13.0945	13.0367	14.0632	12.8694	14.901
NM_001038100.1	2.26944	5.41094	6.73954	4.26237	5.24516	8.14664	3.06495	6.63795	6.00352	4.36527	4.76551	7.05891	1.85737	6.97358	8.39205	8.12252	10.6336	13.8391	12.6317	12.6437	12.795	6.22449	6.00586	5.41787	7.96652	7.2408	7.08819
NM_001038101.2	0.715218	2.8623	2.87869	3.47756	3.80521	3.90054	1.48627	1.90377	3.32987	4.17264	2.83196	4.57361	1.1919	3.52017	4.52487	2.72492	5.05528	6.45037	1.88167	2.66274	1.39942	3.30547	3.74962	2.67796	3.21731	3.09732	2.77317
NM_001038102.2	17.6084	50.6568	43.5597	42.2367	42.2186	47.2368	26.7031	53.6907	45.4582	43.0861	36.579	46.9311	22.9253	54.0934	46.3571	43.6531	44.5438	49.1183	15.3567	15.5917	16.5165	26.4762	26.6866	26.9713	32.4584	31.4542	32.3662
NM_001038103.2	0	0.700358	0.217284	0.491162	1.15623	0.179341	0.478266	0.393509	0.192205	0.28018	0.775022	0.261158	0	0	0.200947	0.64362	0.628829	0	0	0.120691	0	0.0421446	0	0.0919749	0.123089	0	0.179691
NM_001038104.2	32.0017	50.0705	41.4694	49.0024	44.3516	36.3164	31.8679	47.7797	44.5447	45.8886	43.7063	40.1296	21.3171	45.2733	43.8866	48.4799	45.6792	37.9867	18.3368	18.7368	18.6222	24.3489	23.6676	23.6659	27.2487	26.5968	27.9803
[truncated: 74,458 more rows]

## Sheet: TPM counts heat maps
Function	Gene name	Ref_sequence	C1_Abomasum	C1P0	C1P1	C1P2	C1P3	C1P4	C2_Abomasum	C2P0	C2P1	C2P2	C2P3	C2P4	C3_Abomasum	C3P0	C3P1	C3P2	C3P3	C3P4	Intestine_crypts	Intestine_P0	Intestine_P4
[truncated: 191 more rows]

[truncated: 2 more sheets: Top 50 DEG Abomasum, Top 50 DEG Abomasum-Intestine]
